# Supplementary material for: Conditional power of antidepressant network meta-analysis
Source: BMC Psychiatry. 2021 Mar 5;21:129. doi: 10.1186/s12888-021-03094-5 (PMC7934491; doi:10.1186/s12888-021-03094-5)
Supplement: Supplementary file 3 — Additional file 3 Supplementary file 3. [file 12888_2021_3094_MOESM3_ESM.zip]

Archive with 2 entries (2 files):
- 12888_2021_3094_MOESM3_ESM/12888_2021_3094_MOESM3a_ESM.csv
- 12888_2021_3094_MOESM3_ESM/12888_2021_3094_MOESM3b_ESM.csv
