# Supplementary material for: Conditional power of antidepressant network meta-analysis
Source: BMC Psychiatry. 2021 Mar 5;21:129. doi: 10.1186/s12888-021-03094-5 (PMC7934491; doi:10.1186/s12888-021-03094-5)
Supplement: Supplementary file 3 — Additional file 3 Supplementary file 3. [file 12888_2021_3094_MOESM3_ESM.zip › 12888_2021_3094_MOESM3_ESM/12888_2021_3094_MOESM3a_ESM.csv]

year "study" "id" "t" "y" "sd" "n" "se"
1 1990 "003-008 (FDA)" 1 "PLA" -9.6 7.7 30 1.40582123092993
2 1990 "003-008 (FDA)" 1 "MIR" -7.45 7.7 60 1.40582123092993
3 1996 "003-042" 2 "PLA" 17.8 9 70 1.07570574840095
4 1996 "003-042" 2 "MIR" 15.2333333333333 8.86666666666667 210 1.05976936694316
5 1996 "003-048" 3 "PLA" 13.2 7.73 72 0.910989236428669
6 1996 "003-048" 3 "FLO" 12.3 7.08 210 0.488566416014387
7 1990 "03A0A-004A (FDA)" 4 "PLA" -8.9 7.96 80 0.889955055044916
8 1990 "03A0A-004A (FDA)" 4 "NEF" -8.9 7.96 160 0.889955055044916
9 1987 "29060 07 001" 5 "PLA" -10.91 9.386048157 12 2.70951871503537
10 1987 "29060 07 001" 5 "AMI" -13.31 11.10509793 13 3.08000000043569
11 1987 "29060 07 001" 5 "PAR" -13.08 10.21909976 13 2.8342683210586
12 1995 "29060/299" 6 "AMI" -14.39 8.39 108 0.807328126416827
13 1995 "29060/299" 6 "PAR" -14.3 9.35 109 0.895567576681776
14 1994 "29060/356" 7 "FLO" 12.6 9.07 70 1.0840723486663
15 1994 "29060/356" 7 "PAR" 12 9.6 68 1.1641710001744
16 1995 "845" 8 "PLA" 18 10.12 52 1.40339149644983
17 1995 "845" 8 "BUP" 16.1 9.72 56 1.29888963569438
18 2008 "AK1102365" 9 "PLA" 15.8 8.04 159 0.637613474917388
19 2008 "AK1102365" 9 "BUP" 15.4 8.32 166 0.645757237387669
20 1998 "Aberg-Wisted2000" 10 "PAR" -18.3 10.5 177 0.78922832940297
21 1998 "Aberg-Wisted2000" 10 "SER" -16.9 10.2 176 0.768853928673297
22 1991 "Aguglia1993" 11 "FLO" 10.6 5.4 56 0.721605353163546
23 1991 "Aguglia1993" 11 "SER" 9.2 5.5 52 0.76271276980969
24 2003 "Alexopoulos2004 (poster SCT-MD-27)" 12 "PLA" -11.35 9.65 135 0.830539762020035
25 2003 "Alexopoulos2004 (poster SCT-MD-27)" 12 "ESC" -13.71 10.31 136 0.884075206409633
26 2003 "Alexopoulos2004 (poster SCT-MD-27)" 12 "SER" -14.22 9.41 138 0.801032395443983
27 2002 "Allard2004" 13 "CIT" 11.5 7.4 75 0.854478398400646
28 2002 "Allard2004" 13 "VEN" 12 7.7 76 0.883250575401663
29 1987 "Altamura1989b" 14 "AMI" 10.63 9.43 37 1.55028245028952
30 1987 "Altamura1989b" 14 "TRA" 10.65 9.48 36 1.58
31 2007 "Alvarez2012 (11492A	NCT00839423)" 15 "PLA" -12.23 9.222255689 105 0.899999999964513
32 2007 "Alvarez2012 (11492A	NCT00839423)" 15 "VEN" -17.32 9.271375303 114 0.868343856263873
33 2007 "Alvarez2012 (11492A	NCT00839423)" 15 "VOR" -17.54 9.224575656 210 0.90067111962766
34 1997 "Alves1999" 16 "FLO" 10.55 8.59 47 1.25298027696691
35 1997 "Alves1999" 16 "VEN" 8.31 8.59 40 1.35819825504232
36 1982 "Amin1984" 17 "PLA" 15.4 7.52 150 0.61400542885765
37 1982 "Amin1984" 17 "FLV" 11.7 7.52 161 0.592659025491804
38 1985 "Amsterdam1986" 18 "PLA" 17.7 8.59 54 1.16895093836153
39 1985 "Amsterdam1986" 18 "AMI" 12.1 8.59 55 1.15827536371185
40 1984 "Andersen1986" 19 "CIT" 12.05 7.52 57 0.996048332512913
41 1984 "Andersen1986" 19 "CLO" 9.21 7.52 57 0.996048332512913
42 1987 "Ansseau1989a" 20 "AMI" 8.1 5.7 49 0.814285714285714
43 1987 "Ansseau1989a" 20 "MIL" 10.3 7.3 95 1.059697566863
44 1987 "Ansseau1989b" 21 "AMI" 16.7 12.4 43 1.8909822721243
45 1987 "Ansseau1989b" 21 "MIL" 14.1 10 44 1.50755672288882
46 1989 "Ansseau1991" 22 "FLV" 14.69 10.59 41 1.65388013840034
47 1989 "Ansseau1991" 22 "MIL" 13.835 8.885 85 1.3633781182749
48 1992 "Ansseau1994a (MY-1005/BRL-029060/1/CPMS-112)" 23 "FLV" -12.4 7.1 65 0.88064661558338
49 1992 "Ansseau1994a (MY-1005/BRL-029060/1/CPMS-112)" 23 "PAR" -12.9 6.5 55 0.876459821202215
50 1992 "Ansseau1994c" 24 "AMI" 11.4 8.4 51 1.17623527058353
51 1992 "Ansseau1994c" 24 "NEF" 18.1 8.7 55 1.17310776068604
52 1995 "Armitage1997" 25 "FLO" -12.1 7.76 21 1.6933708282313
53 1995 "Armitage1997" 25 "NEF" -12 7.76 22 1.65443755891954
54 2011 "Asnis2013 (LVM-MD-01	NCT00969709)" 26 "PLA" -8.4 8.863266892 179 0.662471671150718
55 2011 "Asnis2013 (LVM-MD-01	NCT00969709)" 26 "LEV" -10.3 9.250983922 545 0.6863414434374
56 2012 "Bakish2014 (LVM-MD-10	NCT01377194)" 27 "PLA" -11.3 10.47313229 189 0.761808277495416
57 2012 "Bakish2014 (LVM-MD-10	NCT01377194)" 27 "LEV" -14.5 10.77412461 379 0.782672475288616
58 1994 "Baldwin1996" 28 "NEF" -9.7 7.76 105 0.757298456608062
59 1994 "Baldwin1996" 28 "PAR" -10.5 7.76 101 0.772148859602952
60 2004 "Baldwin2006a (97-CRBX-052 - Study 052)" 29 "PAR" -13.2 7.110697309 166 0.551897145451896
61 2004 "Baldwin2006a (97-CRBX-052 - Study 052)" 29 "REB" -11.5 7.110697309 159 0.563914977646419
62 2004 "Baldwin2006b (Study 99505)" 30 "ESC" -17.16 9.96 166 0.773045923603508
63 2004 "Baldwin2006b (Study 99505)" 30 "PAR" -18.31 9.96 159 0.789879379375272
64 2009 "Baldwin2012 (11984A	NCT00635219)" 31 "PLA" -13.3 9.874107555 152 0.80089587998505
65 2009 "Baldwin2012 (11984A	NCT00635219)" 31 "DUL" -15.7 9.887310049 157 0.789093247277182
66 2009 "Baldwin2012 (11984A	NCT00635219)" 31 "VOR" -14.95 9.89524213 312 0.79231352560573
67 1991 "Ban1998 (Study 008)" 32 "PLA" 16.68 8.87 85 0.96208658042574
68 1991 "Ban1998 (Study 008)" 32 "REB" 11.6 7.64 84 0.833592340701491
69 2007 "Barber2011" 33 "PLA" 14 10.7 50 1.51320851173921
70 2007 "Barber2011" 33 "SER" 13.7 9 55 1.21355975243384
71 1989 "Beasley1991" 34 "FLO" -12.2 7.2 65 0.893050089042301
72 1989 "Beasley1991" 34 "TRA" -13.9 7.7 61 0.985883975483299
73 1998 "Benkert2000 (E-1559)" 35 "MIR" 10.7 7.52 139 0.637838075119338
74 1998 "Benkert2000 (E-1559)" 35 "PAR" 11.9 7.52 136 0.644834680135833
75 2004 "Benkert2006(C-1763)" 36 "MIR" -12.6 7 140 0.591607978309962
76 2004 "Benkert2006(C-1763)" 36 "VEN" -11.7 7.6 135 0.654103854026141
77 1993 "Bennie1995" 37 "FLO" 12.6 7.52 144 0.626666666666667
78 1993 "Bennie1995" 37 "SER" 11.9 7.52 142 0.63106438143911
79 1995 "Berlanga1997" 38 "FLO" -12.4 7.76 37 1.27573614148957
80 1995 "Berlanga1997" 38 "NEF" -12.3 7.76 37 1.27573614148957
81 2004 "Berlanga2006" 39 "CIT" -15.38 4.22 55 0.569024683918976
82 2004 "Berlanga2006" 39 "REB" -14.29 4.82 46 0.710670228666604
83 1992 "Bersani1994" 40 "AMI" 16 6.1 34 1.0461413693693
84 1992 "Bersani1994" 40 "SER" 16 6.5 34 1.11474080342631
85 2002 "Bielski2004 (SCT-MD-12)" 41 "ESC" -14.9 9 101 0.89553347118899
86 2002 "Bielski2004 (SCT-MD-12)" 41 "VEN" -12.9 9.1 101 0.90548384309109
87 1990 "Bignamini1992 (PAR 29060/078)" 42 "AMI" 14.4 9 153 0.727606875108999
88 1990 "Bignamini1992 (PAR 29060/078)" 42 "PAR" 14.3 9.1 156 0.728583099813146
89 2006 "Binnemann2008 (NCT00143091)" 43 "PLA" -10.18 7.572 39 1.21249038061212
90 2006 "Binnemann2008 (NCT00143091)" 43 "SER" -13.42 7.613 43 1.16097161594212
91 1999 "Bjerkenstedt2005" 44 "PLA" 15.5 6.7 58 0.879753100160141
92 1999 "Bjerkenstedt2005" 44 "FLO" 14.9 8.4 57 1.11260717993464
93 1995 "Bosc1997a (Study 014 - Andreoli2002)" 45 "PLA" -8.64 8.45 128 0.746881537628291
94 1995 "Bosc1997a (Study 014 - Andreoli2002)" 45 "FLO" -13.38 8.45 127 0.749816250456616
95 1995 "Bosc1997a (Study 014 - Andreoli2002)" 45 "REB" -13.45 8.45 126 0.752785831386662
96 1995 "Bosc1997b (Study 016 - Massana 1999)" 46 "FLO" 10.6 8.7 89 0.922198155605533
97 1995 "Bosc1997b (Study 016 - Massana 1999)" 46 "REB" 9.4 7.3 79 0.821314167675997
98 2004 "Bose2008 (SCT-MD-13)" 47 "PLA" -9.2 9.26 135 0.796973906352904
99 2004 "Bose2008 (SCT-MD-13)" 47 "ESC" -9.8 9.09 132 0.791182946318647
100 1995 "Bougerol1997 (Study 91302 - FDA)" 48 "CIT" 11.5 9.68999958 158 0.770894974952877
101 1995 "Bougerol1997 (Study 91302 - FDA)" 48 "FLO" 11.3 9.640000343 158 0.766917249233019
102 2004 "Boulenger2006 (Study 10351)" 49 "ESC" -20.93 9.96 232 0.653906035641418
103 2004 "Boulenger2006 (Study 10351)" 49 "PAR" -19.3 9.96 227 0.661068418353572
104 2011 "Boulenger2014 (13267A	NCT01140906)" 50 "PLA" -11.7 9.553051868 158 0.759999999969597
105 2011 "Boulenger2014 (13267A	NCT01140906)" 50 "DUL" -21.15 9.3039454 147 0.767376483030797
106 2011 "Boulenger2014 (13267A	NCT01140906)" 50 "VOR" -18.01 9.6139897015 303 0.78108254778749
107 2007 "Boyer2008 (Study 333	NCT00300378)(EUCTR2005-005463-28	3151A1-333-EU)" 51 "PLA" -10.78 7.613146524 161 0.599999999978744
108 2007 "Boyer2008 (Study 333	NCT00300378)(EUCTR2005-005463-28	3151A1-333-EU)" 51 "DES" -13.405 7.548784827 324 0.593217506333675
109 1995 "Bremner1995(MIR 003-022 - FDA)" 52 "PLA" -9 9 50 1.27279220613579
110 1995 "Bremner1995(MIR 003-022 - FDA)" 52 "AMI" -14.1 8.9 50 1.25865007051205
111 1995 "Bremner1995(MIR 003-022 - FDA)" 52 "MIR" -16.1 10.7 50 1.51320851173921
112 2011 "Brunoni2012" 53 "PLA" 24.73 8.65 30 1.57926670747323
113 2011 "Brunoni2012" 53 "SER" 21.67 13.14 30 2.39902480187263
114 1995 "Buchsbaum1997" 54 "PLA" -12.5 9.32 10 2.94724277927693
115 1995 "Buchsbaum1997" 54 "SER" -17.6 9.32 7 3.522628888446
116 2000 "Burke2002 (SCT-MD-01)" 55 "PLA" -7.6 8.73 127 0.774662232720267
117 2000 "Burke2002 (SCT-MD-01)" 55 "CIT" -9.9 10.06 127 0.892680648472611
118 2000 "Burke2002 (SCT-MD-01)" 55 "ESC" -10.95 8.235 252 0.733252395671165
119 2008 "CAGO178A2303 (NCT00463242)" 56 "PLA" 17.3 7.918977207 166 0.614631832226952
120 2008 "CAGO178A2303 (NCT00463242)" 56 "AGO" 17.1 7.382194796 169 0.567861138153846
121 2008 "CAGO178A2303 (NCT00463242)" 56 "PAR" 14 7.532615748 168 0.581153921946804
122 1999 "CL3-20098-022" 57 "PLA" 15.9 8.6 149 0.704539451646375
123 1999 "CL3-20098-022" 57 "AGO" 14.5 8.2 133 0.711030175009778
124 1999 "CL3-20098-022" 57 "FLO" 13.3 7.6 137 0.649311819864738
125 1999 "CL3-20098-023" 58 "PLA" 13.8 8 137 0.683486126173409
126 1999 "CL3-20098-023" 58 "AGO" 13 8 142 0.671345086637351
127 1999 "CL3-20098-023" 58 "PAR" 12.2 8.1 138 0.689517789914586
128 2000 "CL3-20098-024" 59 "PLA" 13.4 8.4 158 0.668268118707613
129 2000 "CL3-20098-024" 59 "AGO" 12.7 8.2 301 0.472640142517473
130 2000 "CL3-20098-024" 59 "FLO" 12.5 7.4 148 0.608276253029822
131 1999 "CL3-20098-026" 60 "PLA" -9.6 7.3 109 0.699213188211441
132 1999 "CL3-20098-026" 60 "AGO" -10.6 8.1 109 0.775839291029133
133 2002 "CL3-20098-036" 61 "AGO" -17.8 8.3 137 0.709116855904912
134 2002 "CL3-20098-036" 61 "VEN" -18.1 8.7 140 0.735284201613809
135 2006 "CL3-20098-048" 62 "AGO" -14 8.4 213 0.575558516255127
136 2006 "CL3-20098-048" 62 "PAR" -14.5 8.3 199 0.588371400156919
137 2008 "CL3-20098-062" 63 "AGO" -14.4 7.1 202 0.499554256758507
138 2008 "CL3-20098-062" 63 "DUL" -16.1 7.2 216 0.489897948556636
139 2009 "CL3-20098-070" 64 "PLA" -10.7 7.8 71 0.925689693391206
140 2009 "CL3-20098-070" 64 "AGO" -13.4 8.3 151 0.675444420780062
141 1990 "CN104-002 (FDA)" 65 "PLA" -8.2 7.86 60 1.01472163670634
142 1990 "CN104-002 (FDA)" 65 "NEF" -10.8 7.86 60 1.01472163670634
143 2001 "Caligiuri2003" 66 "BUP" -8.6 7 7 2.64575131106459
144 2001 "Caligiuri2003" 66 "SER" -9.1 7.8 9 2.6
145 1989 "Carman1991" 67 "PLA" -7.5 7.76 50 1.09742972440152
146 1989 "Carman1991" 67 "AMI" -13.5 7.76 50 1.09742972440152
147 1984 "Cassano1986" 68 "PLA" 17.34 7.52 149 0.616062404230318
148 1984 "Cassano1986" 68 "FLV" 13.41 7.52 161 0.592659025491804
149 2000 "Cassano2002 (29060/421)" 69 "FLO" 15.85 7.52 119 0.689357269765215
150 2000 "Cassano2002 (29060/421)" 69 "PAR" 13.2 7.52 123 0.678055565269909
151 2013 "Chang 2015" 70 "FLO" 8 7.7 58 1.01105953301986
152 2013 "Chang 2015" 70 "VEN" 8.7 8.3 54 1.12948693695002
153 1983 "Chouinard1985" 71 "AMI" 10.6 8.59 28 1.62335741157463
154 1983 "Chouinard1985" 71 "FLO" 15.5 8.59 25 1.718
155 1997 "Chouinard1999 (29060/131)" 72 "FLO" -14.78 10.89 101 1.08359550013868
156 1997 "Chouinard1999 (29060/131)" 72 "PAR" -13.92 11 102 1.08916229727434
157 1994 "Christiansen1996" 73 "AMI" 6.9 6.2 73 0.72565511261601
158 1994 "Christiansen1996" 73 "PAR" 8.1 5.9 71 0.700201178334373
159 1981 "Claghorn1983" 74 "PLA" 16.17 8.59 87 0.920944667425666
160 1981 "Claghorn1983" 74 "AMI" 10.7 8.59 85 0.931716316331128
161 1995 "Claghorn1995 (MIR 003-002 FDA)" 75 "PLA" -5.4 8.5 45 1.26710518724988
162 1995 "Claghorn1995 (MIR 003-002 FDA)" 75 "MIR" -11.7 8.5 45 1.26710518724988
163 1994 "Claghorn1996" 76 "PLA" 19.84 8.59 50 1.21480945007849
164 1994 "Claghorn1996" 76 "FLV" 15.98 8.59 50 1.21480945007849
165 1990 "Claghorn_1992" 77 "PLA" -6 0.65 26 0.12747548783982
166 1990 "Claghorn_1992" 77 "PAR" -11.6 0.59 32 0.104298250225016
167 2001 "Clayton2003 (Study 050)" 78 "PLA" -11.1 8.45 150 0.689939610883928
168 2001 "Clayton2003 (Study 050)" 78 "FLO" -13.1 8.45 150 0.689939610883928
169 2001 "Clayton2003 (Study 050)" 78 "REB" -10.8 8.45 150 0.689939610883928
170 2004 "Clayton2006a (WELL AK130926)" 79 "PLA" -11.9 7.86 137 0.671525118965374
171 2004 "Clayton2006a (WELL AK130926)" 79 "BUP" -13.1 7.95 138 0.676748941953205
172 2004 "Clayton2006a (WELL AK130926)" 79 "ESC" -12.9 8.07 149 0.661120159858866
173 2004 "Clayton2006b (WELL AK130927)" 80 "PLA" -12.1 7.98 141 0.672037233011082
174 2004 "Clayton2006b (WELL AK130927)" 80 "BUP" -13.2 6.94 141 0.584453433220164
175 2004 "Clayton2006b (WELL AK130927)" 80 "ESC" -14.2 8.07 138 0.68696402032231
176 2011 "Clayton2013 (NCT01121484)" 81 "PLA" -8.1 7.76 221 0.521994088141138
177 2011 "Clayton2013 (NCT01121484)" 81 "DES" -9.9 7.76 218 0.525573518107391
178 2012 "Clayton2015" 82 "PLA" -9.71 6.862856548 306 0.392323396006001
179 2012 "Clayton2015" 82 "DES" -11.475 6.700202756 618 0.381183780080257
180 1992 "Clerc1994" 83 "FLO" 17.39999962 11.60000038 34 1.98938365282257
181 1992 "Clerc1994" 83 "VEN" 11 10.30000019 34 1.76643545955257
182 1999 "Clerc2001" 84 "FLV" 15.5 12.4 56 1.65701969985703
183 1999 "Clerc2001" 84 "MIL" 12.1 11.1 57 1.4702309163422
184 1983 "Cohn1985a" 85 "PLA" 21.09 7.52 58 0.987424375105113
185 1983 "Cohn1985a" 85 "FLO" 11.49 7.52 54 1.02334238142942
186 1988 "Cohn1990" 86 "AMI" -14.2 7.76 80 0.867594375269918
187 1988 "Cohn1990" 86 "SER" -13.3 7.76 161 0.611573675241542
188 1996 "Cohn1996 (FDA CN104-006-2)" 87 "PLA" -9.2 7.6 43 1.1589891345278
189 1996 "Cohn1996 (FDA CN104-006-2)" 87 "NEF" -12.1 7.6 43 1.1589891345278
190 1998 "Coleman1999 (AK1A4002)" 88 "PLA" -17.2 15.14 124 1.35961213634269
191 1998 "Coleman1999 (AK1A4002)" 88 "BUP" -21 15.21 122 1.37704869730671
192 1998 "Coleman1999 (AK1A4002)" 88 "SER" -19.5 14.61 118 1.34495951674945
193 2000 "Coleman2001 (AK1A4007)" 89 "PLA" -11.4 9.63 152 0.781096142744622
194 2000 "Coleman2001 (AK1A4007)" 89 "BUP" -12.7 9.33 150 0.761791310005568
195 2000 "Coleman2001 (AK1A4007)" 89 "FLO" -12.8 9.67 154 0.779230806212543
196 2003 "Colonna2005 (Study 99022)" 90 "CIT" 14.2 9.85 182 0.730130576911185
197 2003 "Colonna2005 (Study 99022)" 90 "ESC" 13.2 9.85 175 0.744590011828178
198 2006 "Corruble2013 (CL3-20098-063)" 91 "AGO" -18.7 6.9 164 0.538799478515691
199 2006 "Corruble2013 (CL3-20098-063)" 91 "ESC" -18.3 6.8 160 0.537587202228624
200 1996 "Costaesilva1998" 92 "FLO" 10.19999981 7.52 186 0.551393152480288
201 1996 "Costaesilva1998" 92 "VEN" 9.800000191 7.52 196 0.537142857142857
202 1998 "Croft1999 (AK1A4001)" 93 "PLA" -13.9 12.92 121 1.17454545454545
203 1998 "Croft1999 (AK1A4001)" 93 "BUP" -17.7 12.92 120 1.17942924049446
204 1998 "Croft1999 (AK1A4001)" 93 "SER" -18.5 12.92 119 1.18437445816045
205 2013 "Croft2014 (NCT01473394)" 94 "PLA" 20.1 11.11 258 0.691678387871171
206 2013 "Croft2014 (NCT01473394)" 94 "VIL" 14.6 11.13 260 0.690253297988945
207 1994 "Cunningham1994 (VEN 600A-302 FDA)" 95 "PLA" -8.8 5.759527833 76 0.660663152277811
208 1994 "Cunningham1994 (VEN 600A-302 FDA)" 95 "TRA" -10.58 4.677857424 77 0.533091328635037
209 1994 "Cunningham1994 (VEN 600A-302 FDA)" 95 "VEN" -11.92 6.841198242 76 0.784739257621213
210 1997 "Cunningham1997 (VEN XR 208 - FDA)" 96 "PLA" -9.3 8.45 100 0.845
211 1997 "Cunningham1997 (VEN XR 208 - FDA)" 96 "VEN" -12.555 8.45 193 0.860196011571409
212 2007 "Cutler2009" 97 "PLA" -10.26 9.17 157 0.731845673056809
213 2007 "Cutler2009" 97 "DUL" -12.37 9.17 151 0.746244016693153
214 1990 "D'Amico1990 (FDA 030-A2-0007)" 98 "PLA" -9.8 8.05 47 1.17421318155805
215 1990 "D'Amico1990 (FDA 030-A2-0007)" 98 "NEF" -12 8.05 94 1.17421318155805
216 1988 "DUAG1990" 99 "CLO" 8.32 7.52 58 0.987424375105113
217 1988 "DUAG1990" 99 "PAR" 13.12 7.52 62 0.955040955041432
218 2001 "Dalery2003" 100 "FLO" 11.3 7.52 94 0.775628777186612
219 2001 "Dalery2003" 100 "FLV" 10 7.52 90 0.792677600148874
220 2000 "Davidson2002 (HDTSG) (NCT00005013)" 101 "PLA" -9.2 7.22 116 0.670360170819157
221 2000 "Davidson2002 (HDTSG) (NCT00005013)" 101 "SER" -10.53 7.52 111 0.713766812805879
222 2004 "DeMartinis2007 (Study 306	NCT00072774)" 102 "PLA" -7.7 6.84 120 0.624403715555889
223 2004 "DeMartinis2007 (Study 306	NCT00072774)" 102 "DES" -10.5 7.04 118 0.64808453100042
224 1986 "DeRonchi1998" 103 "AMI" 13.94 9.4 33 1.63632996598356
225 1986 "DeRonchi1998" 103 "FLO" 14.22 8.31 32 1.46901433791505
226 1981 "DeWilde1983a" 104 "CLO" 5.1 7.52 21 1.64099853457466
227 1981 "DeWilde1983a" 104 "FLV" 6.4 7.52 22 1.60326938699419
228 1991 "DeWilde1993" 105 "FLO" -15 10.3 50 1.45663996924429
229 1991 "DeWilde1993" 105 "PAR" -17.3 9.5 49 1.35714285714286
230 2007 "Debonnel2000 (Blier2009	iQWIG E-1639)" 106 "MIR" 15.9 7.2 21 1.57116880969915
231 2007 "Debonnel2000 (Blier2009	iQWIG E-1639)" 106 "PAR" 12.8 7.7 21 1.68027775481714
232 1996 "Demyttenaere1998" 107 "AMI" 7.2 4.5 31 0.808223859120487
233 1996 "Demyttenaere1998" 107 "FLO" 9.9 6.3 35 1.06489436095793
234 2002 "Detke2002a (HMBH - Study Group A)" 108 "PLA" -6.05 7.399425653 122 0.669912521780505
235 2002 "Detke2002a (HMBH - Study Group A)" 108 "DUL" -10.91 7.7 123 0.694285618693923
236 2002 "Detke2002b (HMBH - Study Group B)" 109 "PLA" -8.29 7.813475539 139 0.662730345450504
237 2002 "Detke2002b (HMBH - Study Group B)" 109 "DUL" -10.46 7.87428092 128 0.695994679437481
238 2002 "Detke2004 (HMAY Study Group A)" 110 "PLA" -8.07 5.496880934 93 0.570000000024266
239 2002 "Detke2004 (HMAY Study Group A)" 110 "DUL" -10.64 5.496880934 188 0.566984042125814
240 2002 "Detke2004 (HMAY Study Group A)" 110 "PAR" -10.83 5.531726674 86 0.596501427860853
241 1994 "Dierick1996" 111 "FLO" 12.39999962 8.88 161 0.699842040740321
242 1994 "Dierick1996" 111 "VEN" 10.69999981 9.899999619 153 0.800367531817875
243 1992 "Doogan1994" 112 "PLA" -12.1 9.96 101 0.991057041449149
244 1992 "Doogan1994" 112 "SER" -15.4 9.96 99 1.00101766399818
245 2008 "Dube2010 (NCT00420004)" 113 "PLA" -13 3.313608305 138 0.282073071000768
246 2008 "Dube2010 (NCT00420004)" 113 "ESC" -15 8.818163074 62 1.11990783030639
247 1986 "Dunbar1993a (Claghorn1992	Rickels1989	Rickels1992	PAR 02-001 - FDA)" 114 "PLA" -6.81 9.54 56 1.27483612392226
248 1986 "Dunbar1993a (Claghorn1992	Rickels1989	Rickels1992	PAR 02-001 - FDA)" 114 "PAR" -12.27 9.49 55 1.27963133895523
249 1986 "Dunbar1993b (Claghorn1992	PAR 02-002 - FDA)" 115 "PLA" -5.77 8.63 36 1.43833333333333
250 1986 "Dunbar1993b (Claghorn1992	PAR 02-002 - FDA)" 115 "PAR" -10.94 8.64 36 1.44
251 1986 "Dunbar1993c (Smith1992	PAR 02-003 - FDA)" 116 "PLA" -7.95 10.34 38 1.67736949449208
252 1986 "Dunbar1993c (Smith1992	PAR 02-003 - FDA)" 116 "PAR" -10.08 10.3 39 1.6493199841924
253 1987 "Dunbar1993d (Kiev1992	PAR 02-004 - FDA)" 117 "PLA" -7.61 7.15 41 1.11664239750353
254 1987 "Dunbar1993d (Kiev1992	PAR 02-004 - FDA)" 117 "PAR" -12.65 7.18 40 1.13525768000045
255 2009 "Dunlop2011 (NCT00824291)" 118 "PLA" -10.5 7.1 146 0.587600180907681
256 2009 "Dunlop2011 (NCT00824291)" 118 "DES" -12.61 7.6 291 0.445519890138017
257 1992 "Dunner1992 (PAR 29060.09)" 119 "PLA" -9.25 8.45 53 1.16069676536642
258 1992 "Dunner1992 (PAR 29060.09)" 119 "PAR" -10.4166666666667 8.45 316 0.823354592780868
259 1996 "E-1569" 120 "MIR" -12.2 7.5 73 0.877808603970979
260 1996 "E-1569" 120 "PAR" -15 6.6 75 0.762102355330306
261 1984 "Edwards1989 (MD/PAR/009 PAR-276)" 121 "PLA" -4.5 8.8 21 1.92031743407673
262 1984 "Edwards1989 (MD/PAR/009 PAR-276)" 121 "PAR" -8.8 10.5 21 2.29128784747792
263 1995 "Ekselius1997" 122 "CIT" 10.4 9.85 200 0.696500179468749
264 1995 "Ekselius1997" 122 "SER" 11 9.85 200 0.696500179468749
265 2010 "FDA 244 (EMD 68 843-009)" 123 "PLA" -9.3 7.8 95 0.80026311462642
266 2010 "FDA 244 (EMD 68 843-009)" 123 "FLO" -9.1 7.4 89 0.784398431204706
267 2010 "FDA 245 (EMD 68 843-010)" 124 "PLA" -10.2 7.959899497 99 0.800000000014778
268 2010 "FDA 245 (EMD 68 843-010)" 124 "FLO" -11.1 7.673330437 92 0.799999999968686
269 2010 "FDA 245 (EMD 68 843-010)" 124 "VIL" -9.7 7.138627319 104 0.699999999997068
270 2010 "FDA 246 (SB 659746-003)" 125 "PLA" 13.1 7.52 129 0.662099081556869
271 2010 "FDA 246 (SB 659746-003)" 125 "CIT" 12.3 7.52 117 0.69522424593562
272 2010 "FDA 246 (SB 659746-003)" 125 "VIL" 12.8 7.52 243 0.682267252004859
273 2010 "FDA 247 (SB 659746-014)" 126 "PLA" 13.7 5.993490322 111 0.568876926159152
274 2010 "FDA 247 (SB 659746-014)" 126 "VIL" 12.8 5.993490322 109 0.574072257063018
275 2010 "FDA 248 (SB 659746-002)" 127 "PLA" 12.2 7.52 128 0.664680374315355
276 2010 "FDA 248 (SB 659746-002)" 127 "VIL" 12.15 7.52 265 0.653299341737781
277 1993 "Fabre1995 (SER 103 FDA)" 128 "PLA" -7.6 7.5 91 0.786213627541439
278 1993 "Fabre1995 (SER 103 FDA)" 128 "SER" -9.86666666666667 8.56666666666667 278 0.889941363819729
279 1994 "Fabre1996" 129 "PLA" -8.5 8.45 50 1.19501046020527
280 1994 "Fabre1996" 129 "FLV" -13.5 8.45 50 1.19501046020527
281 1987 "Falk1989" 130 "FLO" 10.08 7.57 14 2.02316760127705
282 1987 "Falk1989" 130 "TRA" 16.08 8.53 13 2.3657963369006
283 1994 "Fava1998" 131 "PLA" 12.2 9 19 2.06474160483506
284 1994 "Fava1998" 131 "FLO" 13.1 10.3 54 1.40165246392593
285 1994 "Fava1998" 131 "PAR" 12.1 10 55 1.34839972492648
286 2000 "Fava2002" 132 "FLO" 8.73 7.16 92 0.746481602324328
287 2000 "Fava2002" 132 "PAR" 8.33 6.9 96 0.704228301050164
288 2000 "Fava2002" 132 "SER" 8.11 7.21 96 0.735867543561113
289 2003 "Fava2005" 133 "PLA" 12.6 6.4 43 0.97599085012867
290 2003 "Fava2005" 133 "FLO" 13.3 7.3 47 1.06481443793463
291 1987 "Fawcett1989" 134 "AMI" 14.6 7.9 20 1.76649370222483
292 1987 "Fawcett1989" 134 "FLO" 12.8 6.5 20 1.45344418537486
293 1994 "Feiger1996" 135 "NEF" 11.7 7.52 78 0.851472329676736
294 1994 "Feiger1996" 135 "SER" 11.7 7.52 82 0.830445076082846
295 2004 "Feiger2009" 136 "PLA" -7.5 7.169435124 118 0.659999999982312
296 2004 "Feiger2009" 136 "DES" -9.1 7.247158064 117 0.670000000029342
297 1977 "Feighner1979" 137 "PLA" 24.2 9.89 50 1.39865721318699
298 1977 "Feighner1979" 137 "AMI" 19 9.89 93 1.02554522608839
299 1978 "Feighner1980" 138 "PLA" 23.7 7.52 10 2.37803280044662
300 1978 "Feighner1980" 138 "TRA" 9.5 7.52 19 1.72520631870662
301 1982 "Feighner1984" 139 "PLA" 21 5.9 22 1.2578842264981
302 1982 "Feighner1984" 139 "BUP" 12.3 8.2 45 1.22238382769988
303 1987 "Feighner1989a" 140 "PLA" 20.1 8.140638796 59 1.05982089953949
304 1987 "Feighner1989a" 140 "FLO" 17.69 9.150889137 62 1.16216408256366
305 1987 "Feighner1989b" 141 "PLA" 15.7 7.52 19 1.72520631870662
306 1987 "Feighner1989b" 141 "FLV" 10.5 7.52 31 1.35063187124135
307 1989 "Feighner1991" 142 "BUP" 10.89999962 7.52 61 0.962837337095378
308 1989 "Feighner1991" 142 "FLO" 13 7.52 62 0.955040955041432
309 1986 "Feighner1993a (Feighner 1989c PAR 03 001 - FDA)" 143 "PLA" -4.39 7.18 40 1.13525768000045
310 1986 "Feighner1993a (Feighner 1989c PAR 03 001 - FDA)" 143 "PAR" -10.67 7.14 40 1.12893312468011
311 1986 "Feighner1993b (Cohn1990 Cohn1992 PAR 03 002 - FDA)" 144 "PLA" -5.06 7.32 40 1.15739362362163
312 1986 "Feighner1993b (Cohn1990 Cohn1992 PAR 03 002 - FDA)" 144 "PAR" -9 7.33 40 1.15897476245171
313 1986 "Feighner1993c (PAR 03 003 - FDA)" 145 "PLA" -9.95 9.48 42 1.46279575764063
314 1986 "Feighner1993c (PAR 03 003 - FDA)" 145 "PAR" -9.67 9.47 41 1.4789655250851
315 1986 "Feighner1993d (Shrivastava1992 PAR 03 004 - FDA)" 146 "PLA" -7.14 8.7 40 1.37559078217324
316 1986 "Feighner1993d (Shrivastava1992 PAR 03 004 - FDA)" 146 "PAR" -12.03 8.73 40 1.3803341986635
317 1986 "Feighner1993e (Peselow1989 PAR 03 005 - FDA)" 147 "PLA" -4.07 9.850725862 42 1.52000000006482
318 1986 "Feighner1993e (Peselow1989 PAR 03 005 - FDA)" 147 "PAR" -10.02 9.8663063 40 1.56000000004343
319 1986 "Feighner1993f (Fabre1992 PAR 03 006 - FDA)" 148 "PLA" -2.97 8.02924654 40 1.26953534807131
320 1986 "Feighner1993f (Fabre1992 PAR 03 006 - FDA)" 148 "PAR" -9.08 8.056047418 40 1.27377293895993
321 1996 "Feighner1998" 149 "PLA" -7.7 8.449260323 59 1.10000000004485
322 1996 "Feighner1998" 149 "NEF" -12.2 9.138927727 61 1.17011979209731
323 1999 "Feighner1999 (Study 91206 FDA)" 150 "PLA" -9.31 7.461195847 129 0.656921664576413
324 1999 "Feighner1999 (Study 91206 FDA)" 150 "CIT" -11.4033333333333 7.46119584666667 390 0.654399154253892
325 1994 "Fontaine1994 (FDA 03A0A-003)" 151 "PLA" -6.8 8.89 45 1.32524295466488
326 1994 "Fontaine1994 (FDA 03A0A-003)" 151 "NEF" -9.6 8.89 90 1.3254884584326
327 1980 "GSK14" 152 "PLA" 21.8 8.59 40 1.35819825504232
328 1980 "GSK14" 152 "BUP" 16.5 8.59 77 0.97892135178829
329 1991 "Gagiano1993" 153 "FLO" -13.2 9.1 45 1.35654790634987
330 1991 "Gagiano1993" 153 "PAR" -15.2 6.5 45 0.968962790249909
331 2004 "Gastpar2006" 154 "PLA" 13 6.9 130 0.60517003332185
332 2004 "Gastpar2006" 154 "CIT" 10.3 6.4 127 0.567908166026313
333 1998 "Gentil2000" 155 "AMI" 7.4 6.16 59 0.801963691641875
334 1998 "Gentil2000" 155 "VEN" 9.29 7.4 57 0.980153944228132
335 1979 "Georgotas1982" 156 "PLA" 17.4 10.18 18 2.39944901082635
336 1979 "Georgotas1982" 156 "AMI" 8.5 8.13 15 2.09915697364442
337 1993 "Geretsegger1995 (MY-060/BRL-029060/1)" 157 "AMI" 13 8.59 47 1.25298027696691
338 1993 "Geretsegger1995 (MY-060/BRL-029060/1)" 157 "PAR" 13.6 8.59 44 1.29499122496149
339 1995 "Gillin1997" 158 "FLO" -10.3 6.037383539 20 1.34999999994423
340 1995 "Gillin1997" 158 "NEF" -11.5 6.907561075 24 1.41000000007174
341 1987 "Ginestet1989" 159 "CLO" 10.5 12 26 2.35339362165821
342 1987 "Ginestet1989" 159 "FLO" 10.4 7.2 28 1.36067210283322
343 1997 "Golden2002a (29060/448)" 160 "PLA" -9.9 8.039900497 103 0.792194935322175
344 1997 "Golden2002a (29060/448)" 160 "PAR" -11.9 8.1700077815 212 0.793541305351979
345 1997 "Golden2002b (29060/449)" 161 "PLA" -10.2 8.180709016 110 0.780000000026012
346 1997 "Golden2002b (29060/449)" 161 "PAR" -12.7 8.195314922 220 0.781502171515227
347 2000 "Goldstein2002 (HMAQ - Study Group A)" 162 "PLA" -6.61 6.74 70 0.805584082691381
348 2000 "Goldstein2002 (HMAQ - Study Group A)" 162 "DUL" -9.73 6.84 70 0.817536368784725
349 2000 "Goldstein2002 (HMAQ - Study Group A)" 162 "FLO" -7.75 6.89 33 1.19939504953476
350 2001 "Goldstein2004a (HMAT - Study Group A	ID#4091)" 163 "PLA" -4.78 6.41510717 90 0.676211669709233
351 2001 "Goldstein2004a (HMAT - Study Group A	ID#4091)" 163 "DUL" -6.245 6.3755232135 175 0.681819884642348
352 2001 "Goldstein2004a (HMAT - Study Group A	ID#4091)" 163 "PAR" -7.4 6.435891547 89 0.682203139577085
353 2001 "Goldstein2004b (HMAT - Study Group B	ID#4091)" 164 "PLA" -4.99 7.598473531 89 0.805436583414444
354 2001 "Goldstein2004b (HMAT - Study Group B	ID#4091)" 164 "DUL" -8.015 7.4218760465 177 0.789037919306864
355 2001 "Goldstein2004b (HMAT - Study Group B	ID#4091)" 164 "PAR" -6.22 7.51542414 87 0.805738042511655
356 2010 "Gommoll2014 (LVM-MD-02	NCT00969150)" 165 "PLA" -9.2 8.072174428 182 0.598349377872422
357 2010 "Gommoll2014 (LVM-MD-02	NCT00969150)" 165 "LEV" -9.9 9.233634171 175 0.697997134680402
358 2013 "Goodarzi 2015(IRCT2012101811155N1)" 166 "CIT" 20.64 3 28 0.566946709513841
359 2013 "Goodarzi 2015(IRCT2012101811155N1)" 166 "MIR" 17.25 3.03 24 0.618496160052752
360 2000 "Gorman2002 (SCT-MD-02)" 167 "PLA" -9.6 8.94 129 0.787123110255108
361 2000 "Gorman2002 (SCT-MD-02)" 167 "CIT" -11.4 8.73 128 0.77163027496982
362 2000 "Gorman2002 (SCT-MD-02)" 167 "ESC" -10.4 8.91 129 0.784481757536131
363 2008 "Griebel2012 (Study DF15878) (NCT00358631)" 168 "PLA" -7.7 7.57 76 0.868338552700076
364 2008 "Griebel2012 (Study DF15878) (NCT00358631)" 168 "ESC" -9.27 7.53 84 0.821590356738511
365 2008 "Griebel2012b (Study DF15879) (NCT00361491)" 169 "PLA" -12.75 6.97 79 0.784186266945439
366 2008 "Griebel2012b (Study DF15879) (NCT00361491)" 169 "PAR" -16.1 7.4 80 0.827345151674922
367 2009 "Grunebaum2011 (NCT00429169)" 170 "BUP" 10.1 6.5 40 1.02774023955472
368 2009 "Grunebaum2011 (NCT00429169)" 170 "PAR" 9.8 5.8 38 0.940884242558423
369 1995 "Guelfi1995 (VEN 600A-206 FDA)" 171 "PLA" 23.8 11.4 47 1.662860903076
370 1995 "Guelfi1995 (VEN 600A-206 FDA)" 171 "VEN" 14 9.2 46 1.35646599662505
371 1996 "Guelfi1998" 172 "FLO" -12.1 10 100 1
372 1996 "Guelfi1998" 172 "MIL" -13.85 10.6 200 1.06
373 1987 "Guillibert1989 (PAR 290 MDF 29060 1727 M)" 173 "CLO" -16.6 9.4 39 1.50520464576782
374 1987 "Guillibert1989 (PAR 290 MDF 29060 1727 M)" 173 "PAR" -14.9 12.3 40 1.94480076100355
375 1996 "Hackett1998" 174 "FLV" 10.47 11.09 34 1.90191930923042
376 1996 "Hackett1998" 174 "VEN" 8.98 8.09 77 0.921941063558471
377 2006 "Hale2010 (CL3-20098-045)" 175 "AGO" -17.3 7.3 252 0.45985677549456
378 2006 "Hale2010 (CL3-20098-045)" 175 "FLO" -16 8.4 263 0.517966189421694
379 1995 "Halikas1995 (MIR 003-023 - FDA)" 176 "PLA" -6.6 7.3 50 1.03237590053236
380 1995 "Halikas1995 (MIR 003-023 - FDA)" 176 "MIR" -9.9 6.4 50 0.905096679918781
381 1995 "Halikas1995 (MIR 003-023 - FDA)" 176 "TRA" -7.8 7.1 50 1.0040916292849
382 2012 "Hao2014" 177 "DUL" -13.8 6.6 140 0.557801808120821
383 2012 "Hao2014" 177 "PAR" -12 7.1 141 0.597927863957228
384 1992 "Heiligenstein1994" 178 "PLA" -8.52 7.76 43 1.18338890578101
385 1992 "Heiligenstein1994" 178 "FLO" -12.3 7.76 46 1.144149579762
386 2007 "Heller2009(NCT00909155)" 179 "FLO" 10.15 4.52 14 1.20802081344416
387 2007 "Heller2009(NCT00909155)" 179 "VEN" 8.86 4.5 15 1.16189500386223
388 2009 "Henigsberg2012 (305	NCT00735709)" 180 "PLA" -11.3 8.349516872 140 0.705662970929834
389 2009 "Henigsberg2012 (305	NCT00735709)" 180 "VOR" -15.825 8.389052685 280 0.709004356986944
390 2011 "Heun2013 (lSRCTl\l5750736O)" 181 "PLA" 16.1 7.6 71 0.901954060227328
391 2011 "Heun2013 (lSRCTl\l5750736O)" 181 "AGO" 13.4 7.5 151 0.61034134407837
392 2005 "Hewett2009 (WXL101497)" 182 "PLA" -13.5 9.12 199 0.646499658967602
393 2005 "Hewett2009 (WXL101497)" 182 "BUP" -16 9.03 188 0.658580436612994
394 2005 "Hewett2009 (WXL101497)" 182 "VEN" -17.1 9.25 189 0.67283849489431
395 2005 "Hewett2010a (AK130940) (NCT00093288)" 183 "PLA" -12.4 9.712342663 208 0.673429797621595
396 2005 "Hewett2010a (AK130940) (NCT00093288)" 183 "BUP" -13.9 9.564308652 212 0.656879415109023
397 2005 "Hewett2010b (AK130939)" 184 "PLA" -13.2 10.64 189 0.77394611737032
398 2005 "Hewett2010b (AK130939)" 184 "VEN" -17 10.56 198 0.750466521571749
399 2000 "Hicks2002" 185 "NEF" 11.3 6.6 20 1.47580486514986
400 2000 "Hicks2002" 185 "PAR" 8.9 7.7 20 1.72177234267484
401 2014 "Higuchi 2014(NCT01441440)" 186 "PLA" -9.25 6.511036784 184 0.480000000014725
402 2014 "Higuchi 2014(NCT01441440)" 186 "VEN" -10.565 6.55723949 354 0.492949754750238
403 2007 "Higuchi2009" 187 "PLA" -8.3 5.8 146 0.480011415389373
404 2007 "Higuchi2009" 187 "DUL" -10.25 6.05 150 0.698593825719447
405 2007 "Higuchi2009" 187 "PAR" -9.4 6.9 148 0.567176506203483
406 2010 "Higuchi2011 (PCR112810	NCT00866294)" 188 "PLA" -10.4 8.11 172 0.618381702698712
407 2010 "Higuchi2011 (PCR112810	NCT00866294)" 188 "PAR" -12.65 7.385 244 0.691903463756096
408 2009 "Hirayasu2011a" 189 "PLA" 9.3 6.6 105 0.644094048146032
409 2009 "Hirayasu2011a" 189 "ESC" 9.3 7.1 205 0.700721528085185
410 2009 "Hirayasu2011b" 190 "PLA" 18.3 10.1 124 0.907006775235213
411 2009 "Hirayasu2011b" 190 "ESC" 15.9 10.55 240 0.962932740999247
412 2009 "Hirayasu2011b" 190 "PAR" 15.6 10 121 0.909090909090909
413 2001 "Hong2003 (22521)" 191 "FLO" 14 7.52 66 0.925648012164582
414 2001 "Hong2003 (22521)" 191 "MIR" 11.3 7.52 66 0.925648012164582
415 1983 "Hormazabal1985" 192 "PLA" 20 8.59 20 1.92078239267232
416 1983 "Hormazabal1985" 192 "AMI" 11.5 8.59 20 1.92078239267232
417 1994 "Hoyberg1996 (Organon 88013	FDA88013)" 193 "AMI" 10.3 6.7 59 0.87226570357152
418 1994 "Hoyberg1996 (Organon 88013	FDA88013)" 193 "MIR" 13.2 8.5 56 1.1358602781278
419 2009 "Hsu2011" 194 "CIT" 10.8 10 25 2
420 2009 "Hsu2011" 194 "SER" 16.7 11.3 26 2.21611232706148
421 2007 "Hu2009" 195 "CIT" 6.91 4.7 23 0.980017746068252
422 2007 "Hu2009" 195 "ESC" 6.76 3.1 25 0.62
423 2010 "Iwata2013 (NCT00798707)" 196 "PLA" 14.6 12.26376777 235 0.799999999777901
424 2010 "Iwata2013 (NCT00798707)" 196 "DES" 13 12.31584345 237 0.799999999696487
425 2012 "Jacobsen2015 (316	NCT01163266)" 197 "PLA" -10.77 9.514389681 157 0.759330961812018
426 2012 "Jacobsen2015 (316	NCT01163266)" 197 "VOR" -13.685 9.29904498 305 0.753113315599037
427 2008 "Jain2013 (303	NCT00672958)" 198 "PLA" -13.87 11.19543586 300 0.646368790746619
428 2008 "Jain2013 (303	NCT00672958)" 198 "VOR" -14.61 11.10720487 300 0.641274772163882
429 2000 "Jefferson2000 (29060/785)" 199 "PLA" -12.1 11.05 105 1.07836958060813
430 2000 "Jefferson2000 (29060/785)" 199 "CIT" -15.15 10.46 207 1.02903560941329
431 2000 "Jefferson2000 (29060/785)" 199 "PAR" -13.8 10.83 103 1.06711160825193
432 2004 "Jefferson2006" 200 "PLA" -17.6 16.39 139 1.39018165574547
433 2004 "Jefferson2006" 200 "BUP" -21.3 16.15 135 1.38997068980555
434 2011 "Kamijima2013 (japicCTI-090733)" 201 "MIL" 9.4 6.2 604 0.356790430551783
435 2011 "Kamijima2013 (japicCTI-090733)" 201 "PAR" 9 6 301 0.345834250622541
436 2003 "Kasper2005a (Study 99024)" 202 "PLA" -15 9.96 180 0.74237456852993
437 2003 "Kasper2005a (Study 99024)" 202 "ESC" -15.5 9.96 174 0.755065651404588
438 2003 "Kasper2005a (Study 99024)" 202 "FLO" -14.8 9.96 164 0.777745334205258
439 2003 "Kasper2005b" 203 "PAR" -15 4.95 53 0.679934791546011
440 2003 "Kasper2005b" 203 "TRA" -14.6 4.89 55 0.659367465489051
441 2010 "Kasper2012 (NCT00807248)" 204 "PLA" -13.4 9.27 71 1.1001465971457
442 2010 "Kasper2012 (NCT00807248)" 204 "ESC" -19 10.65 140 0.90008928128587
443 2010 "Katona2012 (12541A	NCT00811252)" 205 "PLA" -10.8 7.950471684 145 0.660250736061352
444 2010 "Katona2012 (12541A	NCT00811252)" 205 "DUL" -17 7.919595949 151 0.644487578142703
445 2010 "Katona2012 (12541A	NCT00811252)" 205 "VOR" -14.7 8.193289938 156 0.655988195680868
446 1991 "Katz1993a" 206 "PLA" -8.7 7.76 94 0.800382887096824
447 1991 "Katz1993a" 206 "AMI" -12.9 7.76 95 0.79615920121808
448 1991 "Katz1993b" 207 "PLA" -8 7.76 104 0.760930604336154
449 1991 "Katz1993b" 207 "AMI" -13.7 7.76 93 0.80467451511081
450 1995 "Kavoussi1997" 208 "BUP" -19.3 13.09 122 1.18511291569657
451 1995 "Kavoussi1997" 208 "SER" -18.7 12.14 126 1.08151715893894
452 2003 "Keller2006c (Study062) (NCT00048607)" 209 "PLA" -14 8.87 161 0.699053930334082
453 2003 "Keller2006c (Study062) (NCT00048607)" 209 "PAR" -17.25 8.05 164 0.628599391601639
454 2005 "Keller2007 (NCT00046020)" 210 "FLO" 8.9 6.52 275 0.393170793329404
455 2005 "Keller2007 (NCT00046020)" 210 "VEN" 9.2 8.38 821 0.292464016546346
456 2004 "Kennedy2005 (SCT-MD-16)" 211 "ESC" -15.7 7.84 102 0.776275673693713
457 2004 "Kennedy2005 (SCT-MD-16)" 211 "FLO" -16.4 8.91 103 0.877928386844385
458 2003 "Kennedy2006 (CL3-20098-043)" 212 "PLA" 16.5 7.4 105 0.722166053981915
459 2003 "Kennedy2006 (CL3-20098-043)" 212 "AGO" 14.1 7.7 107 0.744387096565161
460 2011 "Kennedy2014 (EudraCT 2009-011238-84	CL3-20098-069)" 213 "PLA" 18.7 7.3 141 0.614770902378559
461 2011 "Kennedy2014 (EudraCT 2009-011238-84	CL3-20098-069)" 213 "AGO" 13.95 6.45 275 0.550037317331167
462 1996 "Khan1998" 214 "PLA" 17.25 7.43 95 0.76230191559927
463 1996 "Khan1998" 214 "VEN" 13.9466666666667 7.46333333333333 258 0.805157744783605
464 2005 "Khan2007 (SCT-MD-23) (NCT00108979)" 215 "DUL" -12.7 9.5 138 0.808693704220811
465 2005 "Khan2007 (SCT-MD-23) (NCT00108979)" 215 "ESC" -14.5 8.75 140 0.739509972887452
466 2009 "Khan2011 (CLDA-07-DP-02 FDA) (NCT00683592)" 216 "PLA" -9.1 10.66 241 0.686670963743286
467 2009 "Khan2011 (CLDA-07-DP-02 FDA) (NCT00683592)" 216 "VIL" -10.7 10.64 240 0.686809046727449
468 2006 "Khan_2007" 217 "DUL" -9.6 3.9 126 0.347439614486152
469 2006 "Khan_2007" 217 "ESC" -11.1 4 136 0.342997170285018
470 2010 "Khazaie_2015" 218 "FLO" -17.63 3.9 67 0.47646083298959
471 2010 "Khazaie_2015" 218 "SER" -16.72 4.1 64 0.5125
472 2010 "Khazaie_2015" 218 "TRA" -17.2 3.9 64 0.4875
473 1995 "Kiev1997" 219 "FLV" 10.9 7.3 30 1.3327915565959
474 1995 "Kiev1997" 219 "PAR" 11.5 7.4 30 1.35104897517941
475 2007 "Kinoshita2009" 220 "PLA" -10.4 7.5 70 0.896421457000795
476 2007 "Kinoshita2009" 220 "MIR" -13 7.1 211 0.846472418338483
477 2008 "Kornstein2010" 221 "PLA" -8.33 8.273451517 125 0.74000000002243
478 2008 "Kornstein2010" 221 "DES" -12.64 8.48 256 0.53
479 2012 "Koshino2013 (NCT01138007)" 222 "PLA" -13.9 10.50139991 187 0.767938416891413
480 2012 "Koshino2013 (NCT01138007)" 222 "BUP" -12.9 10.42059499 192 0.752041665324071
481 1996 "Kramer1998" 223 "PLA" -9.5 8.163265306 70 0.975696823931808
482 1996 "Kramer1998" 223 "PAR" -13 7.152326085 72 0.842909712660155
483 1987 "Kuhs1989 (MDUK_29060_III_85_043)" 224 "AMI" 14.9 8.9 12 2.56920869789383
484 1987 "Kuhs1989 (MDUK_29060_III_85_043)" 224 "PAR" 8.8 6.5 12 1.87638837486628
485 1996 "Kyle1998 (Study 92032 - FDA)" 225 "AMI" 14.3 9.96 186 0.730302632806339
486 1996 "Kyle1998 (Study 92032 - FDA)" 225 "CIT" 12.7 9.96 179 0.744445352380928
487 1986 "Laakman1988" 226 "AMI" 6.59 7.52 65 0.932741204110848
488 1986 "Laakman1988" 226 "FLO" 8.96 7.52 63 0.947430945676463
489 2002 "Lalit2004" 227 "CIT" -18.5 7.76 74 0.902081676652038
490 2002 "Lalit2004" 227 "ESC" -20 7.76 69 0.934194219945569
491 2002 "Lalit2004" 227 "SER" -20 7.76 71 0.92094256675843
492 1993 "Lam1995" 228 "PLA" 10.7 7.1 32 1.25511453660612
493 1993 "Lam1995" 228 "FLO" 8.4 6.8 36 1.13333333333333
494 1987 "Larsen1989" 229 "PLA" -5.8 6.590136054 18 1.55330996424179
495 1987 "Larsen1989" 229 "CLO" -10.3 6.590136054 20 1.47359921977162
496 2008 "Learned2012a Study1 (EUCTR2005-003401-87	SND103285	NCT00448058)" 230 "PLA" -12.7 7.68 126 0.684188779295806
497 2008 "Learned2012a Study1 (EUCTR2005-003401-87	SND103285	NCT00448058)" 230 "VEN" -14 6.36 134 0.549420318669745
498 2008 "Learned2012b Study2 (NCT00420641)" 231 "PLA" -14.95 10.23156515 156 0.819180819002985
499 2008 "Learned2012b Study2 (NCT00420641)" 231 "PAR" -19.11 10.296982 166 0.799200799248865
500 1995 "Lecrubier1997" 232 "PLA" -14.07 8.216628822 76 0.94251196557057
501 1995 "Lecrubier1997" 232 "VEN" -16.93 8.216628822 78 0.930350011324116
502 2005 "Lee2007 (F1J-AA-HMCV) (NCT00489775)" 233 "DUL" -14.19 7.52 238 0.487449200111228
503 2005 "Lee2007 (F1J-AA-HMCV) (NCT00489775)" 233 "PAR" -13.52 7.52 240 0.485413912724663
504 1995 "Leinonen1997" 234 "CLO" 8.18 5.56 55 0.749710247059125
505 1995 "Leinonen1997" 234 "MIL" 12.12 5.78 52 0.801541783545456
506 1997 "Leinonen1999 (Agren1995)" 235 "CIT" 8.9 9.85 133 0.854103319981258
507 1997 "Leinonen1999 (Agren1995)" 235 "MIR" 9.1 9.85 137 0.841542292851009
508 2002 "Lemoine2007 (CL3-20098-035)" 236 "AGO" 9.9 6.6 165 0.513809303146605
509 2002 "Lemoine2007 (CL3-20098-035)" 236 "VEN" 11 8.2 167 0.634535050677992
510 1998 "Lepine2000" 237 "CLO" 12.7 9.2 84 1.00380229508556
511 1998 "Lepine2000" 237 "SER" 12.3 8.8 82 0.97179742945865
512 2000 "Lepola2003 (ESC 99003)" 238 "PLA" -12.1 8.69 154 0.700260155738055
513 2000 "Lepola2003 (ESC 99003)" 238 "CIT" -13.6 8.83 161 0.695901488709126
514 2000 "Lepola2003 (ESC 99003)" 238 "ESC" -15 8.71 156 0.697358109821155
515 2004 "Li2006" 239 "CIT" -12.1 7.7 28 1.45516322108552
516 2004 "Li2006" 239 "ESC" -15.1 7.8 28 1.47406144473599
517 2008 "Li2010" 240 "CIT" 6.41 4.17 24 0.851197685617154
518 2008 "Li2010" 240 "ESC" 7.79 4.18 24 0.853238927069474
519 2004 "Lieberman2008a (Study 309)(EUCTR2004-000562-13	3151A1-309-EU	NCT00090649)" 241 "PLA" -12.5 7.78 120 0.710213582898365
520 2004 "Lieberman2008a (Study 309)(EUCTR2004-000562-13	3151A1-309-EU	NCT00090649)" 241 "VEN" -13.8 7.78 127 0.690363364325737
521 2004 "Lieberman2008b (Study 317)" 242 "PLA" -9.78 8.16 125 0.729852587855931
522 2004 "Lieberman2008b (Study 317)" 242 "VEN" -12.6 8.15 117 0.75346776653927
523 2004 "Liebowitz2007" 243 "PLA" -11.5 5 114 0.468292905790847
524 2004 "Liebowitz2007" 243 "DES" -9.5 6.6 120 0.602494813255683
525 2008 "Liebowitz2008 (Study 332	NCT00277823)" 244 "PLA" -9.53 7.1 152 0.575886045014207
526 2008 "Liebowitz2008 (Study 332	NCT00277823)" 244 "DES" -11.2 7.125 299 0.582758092672088
527 2010 "Liebowitz2013 (NCT00863798)" 245 "PLA" 14.70175439 6.549642335 227 0.434715030038157
528 2010 "Liebowitz2013 (NCT00863798)" 245 "DES" 14.10526316 6.564311205 227 0.43568863713554
529 1988 "Lineberry1990 (WELL 84A)" 246 "PLA" 18.35 9.87 112 0.932627337150268
530 1988 "Lineberry1990 (WELL 84A)" 246 "BUP" 14.52 8.77 112 0.828687107072731
531 2000 "Loo2002 (CL2-014)" 247 "PLA" 15.34 8.87 139 0.752343580626134
532 2000 "Loo2002 (CL2-014)" 247 "AGO" 12.77 8.23 137 0.703136352300894
533 2000 "Loo2002 (CL2-014)" 247 "PAR" 13.09 8.37 147 0.690345964731024
534 2002 "LopezRodriguez2004" 248 "PLA" 14 8.59 10 2.71639651008464
535 2002 "LopezRodriguez2004" 248 "FLO" 6 8.59 10 2.71639651008464
536 2014 "Lundbeck_2016" 249 "PLA" -7 3.21 46 0.47328867925722
537 2014 "Lundbeck_2016" 249 "PAR" -13 3.19 46 0.470339840134122
538 2014 "Lundbeck_2016" 249 "VOR" -12 3.27 42 0.504571954376041
539 2011 "Lv2013" 250 "CIT" 7.9 3.11 22 0.663054227865948
540 2011 "Lv2013" 250 "ESC" 7.76 2.98 20 0.666348257294937
541 1995 "Lydiard1997" 251 "PLA" -8.8 6.97 129 0.61367428170896
542 1995 "Lydiard1997" 251 "AMI" -12.8 6.83 131 0.596739870699489
543 1995 "Lydiard1997" 251 "SER" -11.1 6.87 132 0.597956748207822
544 2000 "M/2020/0046 (Study 046)" 252 "PLA" -11.5 8.45 257 0.527096518011275
545 2000 "M/2020/0046 (Study 046)" 252 "PAR" -12.5 8.45 265 0.519079373724689
546 2000 "M/2020/0046 (Study 046)" 252 "REB" -11.5 8.45 265 0.519079373724689
547 2000 "M/2020/0047 (Study 047)" 253 "PLA" -10.1 7.270673618 254 0.456202636887896
548 2000 "M/2020/0047 (Study 047)" 253 "PAR" -11.8 7.636273517 262 0.471770553407831
549 2000 "M/2020/0047 (Study 047)" 253 "REB" -11 6.905073718 258 0.429891112277033
550 1989 "MDF/29060/III/070/88/MC" 254 "CLO" -15 8.22 30 1.50075980756416
551 1989 "MDF/29060/III/070/88/MC" 254 "PAR" -20 8.59 32 1.51851181259811
552 1985 "MIR 003-003 (FDA)" 255 "PLA" -8.8 8.1 45 1.20747670784989
553 1985 "MIR 003-003 (FDA)" 255 "MIR" -10.4 8.7 45 1.29691942694988
554 1990 "MIR 003-020 (FDA)" 256 "PLA" -4.8 6.4 43 0.97599085012867
555 1990 "MIR 003-020 (FDA)" 256 "AMI" -11.5 9.1 43 1.3877369900267
556 1990 "MIR 003-020 (FDA)" 256 "MIR" -10.6 8.7 44 1.31157434891327
557 1990 "MIR 003-021 (FDA)" 257 "PLA" -9.5 8.9 50 1.25865007051205
558 1990 "MIR 003-021 (FDA)" 257 "AMI" -13.6 7.2 50 1.01823376490863
559 1990 "MIR 003-021 (FDA)" 257 "MIR" -11.7 7.6 50 1.07480230740355
560 1988 "MIR 84062 (FDA)" 258 "PLA" 8.4 9.6 15 2.47870934157275
561 1988 "MIR 84062 (FDA)" 258 "AMI" 10.3 12.1 15 3.12420656594065
562 1988 "MIR 84062 (FDA)" 258 "MIR" 7.1 6.8 15 1.7557524502807
563 1993 "MY-1042/BRL-029060/CPMS-251" 259 "PLA" -8.25 7.56 129 0.665620885182172
564 1993 "MY-1042/BRL-029060/CPMS-251" 259 "PAR" -10.23 7.67 125 0.686025655496935
565 1991 "MY-1043/BRL-029060/115" 260 "PLA" -9.1 8.19 118 0.753950612058727
566 1991 "MY-1043/BRL-029060/115" 260 "FLO" -11 8.17 289 0.480588235294118
567 1991 "MY-1043/BRL-029060/115" 260 "PAR" -10.6 8.25 284 0.489547434004964
568 1991 "MY-1045/BRL-029060/1 (PAR 128)" 261 "PLA" -9 8.63 140 0.72936812183071
569 1991 "MY-1045/BRL-029060/1 (PAR 128)" 261 "FLO" -13 8.72 351 0.46543916706012
570 1991 "MY-1045/BRL-029060/1 (PAR 128)" 261 "PAR" -11.8 8.79 357 0.465216133017943
571 2008 "Mahableshwarkar2013 (304	NCT00672620)" 262 "PLA" -10.5 9.240362601 153 0.747039039665297
572 2008 "Mahableshwarkar2013 (304	NCT00672620)" 262 "DUL" -13.47 9.154916712 152 0.742561799677204
573 2008 "Mahableshwarkar2013 (304	NCT00672620)" 262 "VOR" -11.08 9.116186538 153 0.736999999980545
574 2012 "Mahableshwarkar2015a (315	NCT01153009)" 263 "PLA" -12.83 9.472419121 161 0.746531208151833
575 2012 "Mahableshwarkar2015a (315	NCT01153009)" 263 "DUL" -16.9 9.479843881 152 0.768916873236792
576 2012 "Mahableshwarkar2015a (315	NCT01153009)" 263 "VOR" -14.935 9.386937194 301 0.765391304802194
577 2012 "Mahableshwarkar2015b (317	NCT01179516)" 264 "PLA" -12.87 11.70764596 160 0.925570681811714
578 2012 "Mahableshwarkar2015b (317	NCT01179516)" 264 "VOR" -13.51 11.67764967 309 0.939500316586939
579 2014 "Mahableshwarkar2015c (NCT01564862)" 265 "PLA" -12.5 9.045993588 194 0.649464489930835
580 2014 "Mahableshwarkar2015c (NCT01564862)" 265 "DUL" -15.8 9.572356032 210 0.660555321944624
581 2014 "Mahableshwarkar2015c (NCT01564862)" 265 "VOR" -14.8 9.260129589 198 0.658088753973528
582 1979 "Mann1981" 266 "PLA" 18 7.52 10 2.37803280044662
583 1979 "Mann1981" 266 "TRA" 5.8 7.52 10 2.37803280044662
584 1987 "Manna1989" 267 "CLO" 10 4.5 15 1.16189500386223
585 1987 "Manna1989" 267 "FLO" 8.5 4.5 15 1.16189500386223
586 2006 "Mao2008" 268 "ESC" 8.9 6.5 123 0.586085262533831
587 2006 "Mao2008" 268 "FLO" 9.4 7.4 117 0.684130242011116
588 2013 "Mao2015 (NCT01098318)" 269 "PLA" -4.6 8.66 18 2.04118157502517
589 2013 "Mao2015 (NCT01098318)" 269 "SER" -8.2 10.1 19 2.31709891209267
590 1996 "Marchesi1998" 270 "AMI" 8.15 6.9 75 0.796743371481684
591 1996 "Marchesi1998" 270 "FLO" 8.96 6.6 67 0.806318332751614
592 1983 "Masco1985" 271 "AMI" 12.29 7.52 21 1.64099853457466
593 1983 "Masco1985" 271 "FLO" 14.3 7.52 21 1.64099853457466
594 2013 "Mathews2015 (NCT01473381)" 272 "PLA" -14.31127013 9.96 290 0.584871338636645
595 2013 "Mathews2015 (NCT01473381)" 272 "CIT" -16.5 9.96 289 0.585882352941177
596 2013 "Mathews2015 (NCT01473381)" 272 "VIL" -16.905187835 9.96 583 0.583365226635119
597 1998 "McGrath2000" 273 "PLA" 10.3 6.3 52 0.873652809054736
598 1998 "McGrath2000" 273 "FLO" 7.7 5.6 49 0.8
599 2013 "McIntyre2014 (NCT01422213)" 274 "PLA" -10.85 8.22094885 198 0.584237394647611
600 2013 "McIntyre2014 (NCT01422213)" 274 "VOR" -16.555 8.3257588315 404 0.585919506534238
601 1996 "McPartlin1998" 275 "PAR" -14.1 7.6 178 0.569644083636855
602 1996 "McPartlin1998" 275 "VEN" -14.7 7.6 183 0.561808165925475
603 1995 "Mendels1995 (FDA 03A0A-004B)" 276 "PLA" -9.5 8.85 80 0.989460080043657
604 1995 "Mendels1995 (FDA 03A0A-004B)" 276 "NEF" -11.4 8.85 160 0.989460080043657
605 1999 "Mendels1999 (Study 85A - FDA)" 277 "PLA" -9.58 9.84 91 1.03151227933437
606 1999 "Mendels1999 (Study 85A - FDA)" 277 "CIT" -12.9 9.83721817 89 1.042743040536
607 1988 "Miller1989 (MDUK/29060/III/82/006 (PAR-274) PAR UK 06 - FDA)" 278 "PLA" -6.2 7.2 25 1.44
608 1988 "Miller1989 (MDUK/29060/III/82/006 (PAR-274) PAR UK 06 - FDA)" 278 "PAR" -6 5.9 22 1.2578842264981
609 2010 "Mischoulon2014 (NCT00101452)" 279 "PLA" 12.30769231 8.649662807 65 1.07285863055239
610 2010 "Mischoulon2014 (NCT00101452)" 279 "ESC" 11.64835165 10.749677 69 1.29410903604147
611 1998 "Miura2000" 280 "AMI" -10.6 11.1 119 1.01753533170131
612 1998 "Miura2000" 280 "PAR" -9.2 11.5 109 1.10150022800432
613 1991 "Moller1993 (Stuppaeck1994	MY-059.073/29060/1)" 281 "AMI" -15.2 8.45 75 0.975721954930467
614 1991 "Moller1993 (Stuppaeck1994	MY-059.073/29060/1)" 281 "PAR" -15.5 8.45 78 0.956774093852183
615 1996 "Moller1998 (Hegerl1997)" 282 "AMI" -16.5 9.4 79 1.05758262687046
616 1996 "Moller1998 (Hegerl1997)" 282 "SER" -13.6 9.8 81 1.08888888888889
617 1998 "Moller2000" 283 "AMI" 10.6 6.41 124 0.575634992995814
618 1998 "Moller2000" 283 "SER" 11.7 6.41 116 0.595153558857451
619 1992 "Montgomery1992 (Study 89303 FDA)" 284 "PLA" -10.56 7.76 66 0.955189969999622
620 1992 "Montgomery1992 (Study 89303 FDA)" 284 "CIT" -12.41 8.788041151 134 1.07725384429674
621 2002 "Montgomery2004a (Study 99067)" 285 "ESC" -12.52 6.16 148 0.5063488809005
622 2002 "Montgomery2004a (Study 99067)" 285 "VEN" -12.83 6.2 145 0.514881975093188
623 1999 "Montgomery2004b (CL3-20098-030)" 286 "AGO" -11.9 8.1 167 0.626796818352651
624 1999 "Montgomery2004b (CL3-20098-030)" 286 "PAR" -14 7.5 168 0.578637562357845
625 2007 "Montgomery2013 (F02695LP202	EudraCT2006-002404-34)" 287 "PLA" -11.5 7.655925809 281 0.456714243625759
626 2007 "Montgomery2013 (F02695LP202	EudraCT2006-002404-34)" 287 "LEV" -14.9 7.475961477 282 0.445187027418273
627 1992 "Moon1994" 288 "CLO" -11.3 7.76 55 1.04635818654295
628 1992 "Moon1994" 288 "SER" -12.5 7.76 51 1.08661734520574
629 2003 "Moore2005" 289 "CIT" -20.3 9.96 152 0.807862677231198
630 2003 "Moore2005" 289 "ESC" -22.4 9.96 142 0.835824632863502
631 2003 "Moreno2005" 290 "PLA" 10.59782609 8.036498146 26 1.5760869564387
632 2003 "Moreno2005" 290 "FLO" 6.60326087 5.10406821 20 1.14130434793557
633 2002 "Moscovitch2004" 291 "PLA" -6.87 8 94 0.825136997007035
634 2002 "Moscovitch2004" 291 "SER" -9.36 7.71 93 0.799489756637158
635 1994 "Mullin1996" 292 "AMI" 10.7 6.8 77 0.774931919925538
636 1994 "Mullin1996" 292 "MIR" 11.7 7.3 79 0.821314167675997
637 2004 "Munizza2006" 293 "SER" 9.5 6.29 60 0.812035508254822
638 2004 "Munizza2006" 293 "TRA" 8.6 7.32 62 0.929640929641394
639 1996 "Murasaki1998" 294 "AMI" 12.7 8.7 122 0.787660990569911
640 1996 "Murasaki1998" 294 "FLV" 12.5 9.5 113 0.893684824964417
641 2000 "Murasaki2010a (iQWIG22532	Schoemaker2002)" 295 "FLV" 10 7.63 105 0.744611755659731
642 2000 "Murasaki2010a (iQWIG22532	Schoemaker2002)" 295 "MIR" 10.7 7.65 104 0.750144216903554
643 2000 "Murasaki2010b (iQWIG9902	Schoemaker2002)" 296 "FLV" 10.5 7.93 102 0.785187001580503
644 2000 "Murasaki2010b (iQWIG9902	Schoemaker2002)" 296 "MIR" 8.9 6.35 101 0.631848615783343
645 1993 "Mynors-Wallis1995" 297 "PLA" 13.8 5.7 30 1.04067285925982
646 1993 "Mynors-Wallis1995" 297 "AMI" 10.3 6.5 31 1.16743446317404
647 2010 "NCT01020799" 298 "PLA" -9.15 7.853241369 99 0.789280454820302
648 2010 "NCT01020799" 298 "ESC" -9.84 6.93 50 0.980049998724555
649 2010 "NCT01145755" 299 "PLA" -14.16 13.66103949 44 2.05947919247991
650 2010 "NCT01145755" 299 "DUL" -14.03 13.21516175 47 1.92762945630705
651 2012 "NCT01255787" 300 "PLA" -13.99 9.589752343 152 0.77783162668676
652 2012 "NCT01255787" 300 "VOR" -15.37 9.59246671433333 448 0.78519173309982
653 2012 "NCT01355081" 301 "PLA" -8.4 6.384218668 124 0.573319761035557
654 2012 "NCT01355081" 301 "VOR" -9.05 6.3862526495 242 0.58063261345082
655 2014 "NCT01808612" 302 "PLA" -6.91 7.8858037 260 0.489056784476049
656 2014 "NCT01808612" 302 "FLO" -6.215 7.201539126 253 0.666857025689902
657 2003 "NKD20006 (NCT00048204)" 303 "PLA" -10.9 7.8 125 0.697653208979934
658 2003 "NKD20006 (NCT00048204)" 303 "PAR" -11.1 7.9 125 0.706597480889934
659 1993 "Nemeroff1995" 304 "FLV" 11.07 5.26 49 0.751428571428571
660 1993 "Nemeroff1995" 304 "SER" 11.58 6.25 48 0.90210979560879
661 2005 "Nemeroff2007" 305 "PLA" 14.8 8.59 102 0.850536739416963
662 2005 "Nemeroff2007" 305 "FLO" 13.9 8.59 104 0.8423188004185
663 2005 "Nemeroff2007" 305 "VEN" 12.2 8.59 102 0.850536739416963
664 1998 "Newhouse2000" 306 "FLO" -11.3 9.89 119 0.906614813560901
665 1998 "Newhouse2000" 306 "SER" -11.3 9.89 117 0.914330823444586
666 2005 "Nierenberg2007 (F1J-MC-HMCR	NCT00073411	Pigott2007)" 307 "PLA" -5.97 6.79 137 0.580108849589681
667 2005 "Nierenberg2007 (F1J-MC-HMCR	NCT00073411	Pigott2007)" 307 "DUL" -7.61 6.94 273 0.420027907672149
668 2005 "Nierenberg2007 (F1J-MC-HMCR	NCT00073411	Pigott2007)" 307 "ESC" -7.22 6.62 274 0.399928825784577
669 2003 "Ninan2003 (poster SCT-MD-26)" 308 "PLA" -10 11.06 155 0.888360577766164
670 2003 "Ninan2003 (poster SCT-MD-26)" 308 "ESC" -13.3 10.76 154 0.867065509291309
671 2017 "Nishimura_2018" 309 "PLA" -12 3.56 152 0.288754129612757
672 2017 "Nishimura_2018" 309 "VOR" -12.6666666666667 3.80666666666667 448 0.311545641482582
673 1989 "Noguera1991" 310 "CLO" -13.2 9.09 60 1.17351395390085
674 1989 "Noguera1991" 310 "FLO" -14.88 8.66 60 1.11800119260521
675 1982 "Norton1984" 311 "PLA" 11.59 7.52 25 1.504
676 1982 "Norton1984" 311 "FLV" 11.57 7.52 35 1.27111199911169
677 1995 "Olie1997" 312 "PLA" -7.7 8.1 129 0.713165234123755
678 1995 "Olie1997" 312 "SER" -11.7 8.1 129 0.713165234123755
679 2002 "Olie2007 (CL3-20098-042)" 313 "PLA" 17 7.9 120 0.721168034048469
680 2002 "Olie2007 (CL3-20098-042)" 313 "AGO" 13.9 7.7 118 0.708842455781709
681 1992 "Ontiveros1994 (MY-0144/BRL 29060/1/CPMS-135 (PAR135))" 314 "FLO" -15.7 9.5 62 1.20650120650181
682 1992 "Ontiveros1994 (MY-0144/BRL 29060/1/CPMS-135 (PAR135))" 314 "PAR" -16.4 8.4 60 1.08443533693808
683 1996 "OntiverosSanchez1998" 315 "AMI" 5.8 5.45 21 1.18928750178616
684 1996 "OntiverosSanchez1998" 315 "FLO" 7.8 6.21 21 1.35513309836551
685 1993 "Ottevanger1995" 316 "CLO" 11.6 7.02 20 1.56971972020485
686 1993 "Ottevanger1995" 316 "FLV" 12.8 9.07 20 2.02811365559231
687 2008 "Ou2010" 317 "CIT" 9.1 7.5 120 0.684653196881458
688 2008 "Ou2010" 317 "ESC" 8.6 7.2 120 0.657267069006199
689 1985 "PAR 01 001 (GSK & FDA)" 318 "PLA" -11.33 7.93 25 1.586
690 1985 "PAR 01 001 (GSK & FDA)" 318 "PAR" -13.36 7.93 25 1.586
691 1989 "PAR 279 MDUK" 319 "PLA" 15.6 5.614373121 10 1.77542066963881
692 1989 "PAR 279 MDUK" 319 "PAR" 13.7 5.614373121 19 1.28802552977737
693 1985 "PAR 29060/281" 320 "AMI" 12.4 8.59 80 0.96039119633616
694 1985 "PAR 29060/281" 320 "PAR" 16.1 8.59 82 0.948606808982932
695 1986 "PAR MDUK 032" 321 "AMI" 12.2 8.07 30 1.4733736796889
696 1986 "PAR MDUK 032" 321 "PAR" 12 8.07 29 1.49856137908881
697 1989 "PZ/109" 322 "PLA" 13.6 8 103 0.788263422531435
698 1989 "PZ/109" 322 "SER" 13.3 7.8 104 0.764852927038918
699 1990 "PZ/111" 323 "PLA" 13.8 7.5 105 0.7319250547114
700 1990 "PZ/111" 323 "FLO" 13.4 7 108 0.673575314054563
701 1990 "PZ/111" 323 "SER" 12.8 6.9 106 0.670187245026512
702 1994 "Patris1996 (Study 91301 - FDA)" 324 "CIT" 9 8.66 173 0.658407607819565
703 1994 "Patris1996 (Study 91301 - FDA)" 324 "FLO" 10.1 8.76 184 0.645795767958449
704 1986 "Paykel1988" 325 "PLA" 9.46 7.52 55 1.01399659314472
705 1986 "Paykel1988" 325 "AMI" 5.67 7.52 45 1.12101541271989
706 1991 "Pelicier1993 (PAR MDED/29060/III/86/1728M291)" 326 "CLO" 16.2 9.96 42 1.53686136562244
707 1991 "Pelicier1993 (PAR MDED/29060/III/86/1728M291)" 326 "PAR" 13.9 9.96 41 1.55549066841052
708 2004 "Perahia2006 (HMAY - Study Group B)" 327 "PLA" -10.13 5.571929648 99 0.560000000020395
709 2004 "Perahia2006 (HMAY - Study Group B)" 327 "DUL" -11.35 5.6222408325 196 0.568661792541008
710 2004 "Perahia2006 (HMAY - Study Group B)" 327 "PAR" -10.61 5.712337525 97 0.579999999995762
711 2006 "Perahia2008a (HMBU) (NCT00071695)" 328 "DUL" -11.32 6.556950511 166 0.508918058614306
712 2006 "Perahia2008a (HMBU) (NCT00071695)" 328 "VEN" -12.03 6.531186722 166 0.506918400776652
713 2006 "Perahia2008b (HMCQ) (NCT00067912)" 329 "DUL" -10.76 7.061331319 164 0.551397338015031
714 2006 "Perahia2008b (HMCQ) (NCT00067912)" 329 "VEN" -10.875 7.021833806 340 0.538571589109908
715 2013 "Pomara2013" 330 "PLA" -11 9.96 253 0.626179835008084
716 2013 "Pomara2013" 330 "VIL" -16.1 9.96 255 0.623719393920809
717 1989 "Preskorn1991" 331 "AMI" -7.9 6.1 31 1.09559234236333
718 1989 "Preskorn1991" 331 "FLO" -10.1 7.8 30 1.42407864951343
719 2008 "Quera-Salva2010 (CL3-20098-056)" 332 "AGO" 11.4 5.9 71 0.700201178334373
720 2008 "Quera-Salva2010 (CL3-20098-056)" 332 "ESC" 12.7 6.7 67 0.818535277187245
721 1994 "Rapaport1996" 333 "FLO" 9.7 8.59 49 1.22714285714286
722 1994 "Rapaport1996" 333 "FLV" 9.6 8.59 51 1.20284059218006
723 1997 "Rapaport2003 (PAR487)" 334 "PLA" 12.6 7.34 109 0.703044493352325
724 1997 "Rapaport2003 (PAR487)" 334 "PAR" 10 7.255 210 0.708111621480315
725 2005 "Rapaport2009 (BRL-29060/874) (NCT00067444)" 335 "PLA" -8.85 8.045 180 0.599638895966194
726 2005 "Rapaport2009 (BRL-29060/874) (NCT00067444)" 335 "PAR" -12.11 7.996 177 0.601016163991062
727 2004 "Raskin2007 (HMBV) (NCT00062673)" 336 "PLA" -3.72 6.362688111 104 0.623912900709496
728 2004 "Raskin2007 (HMBV) (NCT00062673)" 336 "DUL" -6.49 6.805174502 207 0.472992324613559
729 1995 "Ravindran1997 (MY-1055/BRL-029060/1/CPMS-245 PAR 245)" 337 "CLO" -16.6 9.4 506 0.417880971005924
730 1995 "Ravindran1997 (MY-1055/BRL-029060/1/CPMS-245 PAR 245)" 337 "PAR" -17.3 8.7 513 0.384114383548863
731 1990 "Reimherr1990 (SER 104 - FDA)" 338 "PLA" -8.16 7.85 150 0.640949816028265
732 1990 "Reimherr1990 (SER 104 - FDA)" 338 "AMI" -12.64 7.97 149 0.652927840653675
733 1990 "Reimherr1990 (SER 104 - FDA)" 338 "SER" -11.66 8.24 149 0.675047102507689
734 1991 "Reimherr1998 (WELL203	FDA203)" 339 "PLA" -8.06 8.14 121 0.74
735 1991 "Reimherr1998 (WELL203	FDA203)" 339 "BUP" -10.18 8.07 120 0.736686839844448
736 1980 "Rickels1982" 340 "PLA" 18.69 8.59 68 1.04169050953105
737 1980 "Rickels1982" 340 "AMI" 13.86 8.59 68 1.04169050953105
738 1980 "Rickels1982" 340 "TRA" 14.91 8.59 66 1.05735590751247
739 1983 "Rickels1985" 341 "PLA" 18.7 9.5 130 0.833205118341678
740 1983 "Rickels1985" 341 "AMI" 14.5 8.2 124 0.736381738309777
741 1994 "Rickels1994 ( FDA CN104-005)" 342 "PLA" -8.2 7.64 95 0.783847460993058
742 1994 "Rickels1994 ( FDA CN104-005)" 342 "NEF" -12 7.64 96 0.779754234785978
743 1995 "Rickels1995 (FDA CN104-006-1)" 343 "PLA" -8.6 7.3 44 1.10051640770884
744 1995 "Rickels1995 (FDA CN104-006-1)" 343 "NEF" -8 7.3 45 1.0882197490499
745 2007 "Rickels2009 (GNSC-04-DP-02 FDA) (NCT00285376)" 344 "PLA" -8.6 8.46 205 0.590872030221063
746 2007 "Rickels2009 (GNSC-04-DP-02 FDA) (NCT00285376)" 344 "VIL" -10.4 8.44 205 0.589475169629524
747 1990 "Rickels_1992" 345 "PLA" -8 0.73 44 0.110051640770884
748 1990 "Rickels_1992" 345 "PAR" -15.8 0.77 39 0.123298678429917
749 1980 "Roffman1982" 346 "PLA" 19 9.5 94 0.979850183945854
750 1980 "Roffman1982" 346 "AMI" 14.8 7.6 95 0.779743547584717
751 2002 "Roose2004 (CIT-MD-03)" 347 "PLA" -9.2 7.59 91 0.795648191071936
752 2002 "Roose2004 (CIT-MD-03)" 347 "CIT" -10 8.25 87 0.884492841241181
753 2003 "Rossini2005" 348 "FLV" 7.56 12.31 40 1.94638189983364
754 2003 "Rossini2005" 348 "SER" 11.27 11.33 48 1.63534463747962
755 1988 "Roth1990" 349 "PLA" 20.5 9.4 30 1.71619734684952
756 1988 "Roth1990" 349 "FLV" 17.2 9 30 1.6431676725155
757 1989 "Rouillon1991 (Limosin2006	029060/1/CPMS 069 1991)" 350 "CLO" -15.7 6.6 47 0.962708943886104
758 1989 "Rouillon1991 (Limosin2006	029060/1/CPMS 069 1991)" 350 "PAR" -15.5 9.6 45 1.43108350559987
759 1998 "Rudolph1998 (VEN 600A-203 FDA)" 351 "PLA" -6.7 9.608896933 92 1.00179675685966
760 1998 "Rudolph1998 (VEN 600A-203 FDA)" 351 "VEN" -11.1666666666667 9.60889693266667 266 1.02033149122113
761 1997 "Rudolph1999" 352 "PLA" 14.8 7.94 98 0.802061120374455
762 1997 "Rudolph1999" 352 "FLO" 14.19999981 8.19 103 0.806984678816556
763 1997 "Rudolph1999" 352 "VEN" 12.5 8.1 100 0.81
764 1999 "Rush2001" 353 "BUP" 10 8.59 122 0.777702058505234
765 1999 "Rush2001" 353 "SER" 10.6 8.59 126 0.765258022675908
766 2009 "SCT-MD-49 (NCT00668525)" 354 "PLA" -8.5 8.797726979 220 0.593142631923095
767 2009 "SCT-MD-49 (NCT00668525)" 354 "ESC" -11.55 9.814909125 657 0.541288129609365
768 1989 "SER 315 (FDA)" 355 "PLA" -7.8 7.999580405 80 0.894380278852765
769 1989 "SER 315 (FDA)" 355 "AMI" -11.6 11.49038046 77 1.30945038096216
770 1989 "SER 315 (FDA)" 355 "SER" -8.9 4.52 85 0.490262834670163
771 1994 "SER-CHN-1" 356 "AMI" 6.47 7.24 118 0.666496023358386
772 1994 "SER-CHN-1" 356 "PAR" 5.53 6.94 113 0.652860282658216
773 2000 "Sacchetti2002 (BRL-29060/109)" 357 "AMI" -8.6 8.3 65 1.02948829709043
774 2000 "Sacchetti2002 (BRL-29060/109)" 357 "PAR" -8.5 7.5 64 0.9375
775 2011 "Sambunaris2014 (LVM-MD-03	NCT01034462)" 358 "PLA" -7.5 7.314369419 220 0.493134685629514
776 2011 "Sambunaris2014 (LVM-MD-03	NCT01034462)" 358 "LEV" -9.6 7.331439149 222 0.49205397782845
777 1996 "Samuelian1998" 359 "CLO" 16.8 10.9 50 1.54149278298667
778 1996 "Samuelian1998" 359 "VEN" 15.3 10.7 52 1.48382302490249
779 2001 "Sauer2003" 360 "AMI" 13.27 6.5 77 0.740743746987647
780 2001 "Sauer2003" 360 "VEN" 13.1 6.2 79 0.697554498574135
781 2000 "Schatzberg2002 (003-901)" 361 "MIR" -9.22 5.7 128 0.503813581595415
782 2000 "Schatzberg2002 (003-901)" 361 "PAR" -7.29 5.9 126 0.525613775761101
783 2004 "Schatzberg2006a" 362 "PLA" 14.8 8.59 96 0.876713203771146
784 2004 "Schatzberg2006a" 362 "FLO" 16.3 8.59 100 0.859
785 2004 "Schatzberg2006a" 362 "VEN" 14.8 8.59 104 0.8423188004185
786 1998 "Schneider2003" 363 "PLA" 14.8 6.3 376 0.32489769257152
787 1998 "Schneider2003" 363 "SER" 14 6.5 371 0.337463185573257
788 1991 "Schoene1993 (Geretsegger1994 MY1021/BRC)" 364 "FLO" 23 9.6 52 1.33128047094055
789 1991 "Schoene1993 (Geretsegger1994 MY1021/BRC)" 364 "PAR" 22.4 13.2 54 1.796292478041
790 2000 "Schwartz2002 (iQWIG)" 365 "REB" 13.4 8.1 80 0.905607530887415
791 2000 "Schwartz2002 (iQWIG)" 365 "VEN" 12.2 7.7 87 0.825526651825102
792 1994 "Schweizer1994 (VEN 600A-301 FDA)" 366 "PLA" -9.45 7.884666408 78 0.892762669566976
793 1994 "Schweizer1994 (VEN 600A-301 FDA)" 366 "VEN" -13.92 7.884666408 76 0.904433265157943
794 2002 "Sechter2004" 367 "MIL" 11.9 7.52 149 0.616062404230318
795 2002 "Sechter2004" 367 "PAR" 11.4 7.52 153 0.607955966757741
796 2004 "Septien-Velez2007" 368 "PLA" -9.3 8.306479399 126 0.740000000032236
797 2004 "Septien-Velez2007" 368 "DES" -12.35 8.256871387 249 0.740000000011735
798 1993 "Settle1999 (WELL212)" 369 "PLA" -9.78 8.01 154 0.64546419418433
799 1993 "Settle1999 (WELL212)" 369 "BUP" -11.11 8.19 150 0.668710699779808
800 1984 "Shaw1986" 370 "AMI" 11.1 6.2 20 1.38636214604987
801 1984 "Shaw1986" 370 "CIT" 10.6 8.2 24 1.67381799090184
802 1999 "Sheehan2009a" 371 "PLA" 18.4 9.2 95 0.943900083918342
803 1999 "Sheehan2009a" 371 "FLO" 18.09 8.89 99 0.89347861776544
804 1999 "Sheehan2009a" 371 "VEN" 15.59 9.81 95 1.00648476339554
805 2009 "Sheehan2009b (NCT00775203)" 372 "PLA" 13.2 8.1 206 0.56435374157621
806 2009 "Sheehan2009b (NCT00775203)" 372 "TRA" 11.8 8 206 0.557386411433294
807 2004 "Shelton2006 (NCT00179283)" 373 "SER" 10.8 6.4 82 0.706761766879018
808 2004 "Shelton2006 (NCT00179283)" 373 "VEN" 9.7 6.4 78 0.724657301852541
809 1979 "Shipley1981" 374 "PLA" 31.6 14.9 23 3.10686476945041
810 1979 "Shipley1981" 374 "AMI" 9.3 10.9 53 1.49723014704071
811 2012 "Shu2014 (CL3-20098-052	ChiCTR-TRC-11001668)" 375 "AGO" 12 7.4 314 0.417606159507494
812 2012 "Shu2014 (CL3-20098-052	ChiCTR-TRC-11001668)" 375 "FLO" 11.8 8 314 0.45146611838648
813 1997 "Silverstone1999" 376 "PLA" 16.4 7.923393955 119 0.726336332991091
814 1997 "Silverstone1999" 376 "FLO" 13.4 7.94399663 121 0.722181511818182
815 1997 "Silverstone1999" 376 "VEN" 13 7.903250362 128 0.698555240548154
816 2003 "Sir2005" 377 "SER" -15.9 8.44 79 0.949574188381564
817 2003 "Sir2005" 377 "VEN" -14.3 8.35 84 0.911059691735268
818 1988 "Smith1990 (MIR 003-024 FDA)" 378 "PLA" -7.7 9.7 50 1.3717871555019
819 1988 "Smith1990 (MIR 003-024 FDA)" 378 "AMI" -13.9 9 50 1.27279220613579
820 1988 "Smith1990 (MIR 003-024 FDA)" 378 "MIR" -12.1 8.4 50 1.1879393923934
821 1990 "Smith_1992" 379 "PLA" -7.8 0.77 33 0.134039795085887
822 1990 "Smith_1992" 379 "PAR" -11 0.77 33 0.134039795085887
823 2008 "Soares_2010" 380 "DES" -13.63 5.712617614 185 0.420000000024344
824 2008 "Soares_2010" 380 "ESC" -14.3 5.69912274 203 0.400000000034391
825 1993 "Sramek1995" 381 "PLA" -6.4 6.7 72 0.789602572324978
826 1993 "Sramek1995" 381 "FLO" -8.6 6.3 72 0.742462120245875
827 1998 "Stahl2000" 382 "PLA" -10.2 6.1 108 0.586972773676119
828 1998 "Stahl2000" 382 "CIT" -13.4 6.1 107 0.589709258317855
829 1998 "Stahl2000" 382 "SER" -11.7 6.1 108 0.586972773676119
830 2008 "Stahl2010 (CAGO178A2302)" 383 "PLA" 17.1 7.92 166 0.614711216359416
831 2008 "Stahl2010 (CAGO178A2302)" 383 "AGO" 15.45 8.145 337 0.627457425731497
832 1993 "Staner1995 (063)" 384 "AMI" 10.7 7.9 19 1.81238429757744
833 1993 "Staner1995 (063)" 384 "PAR" 17.8 11.3 21 2.46586215966671
834 1985 "Stark1985 (Study 27 - FDA)" 385 "PLA" -8.2 9 169 0.692307692307692
835 1985 "Stark1985 (Study 27 - FDA)" 385 "FLO" -11 10.1 185 0.742566768314746
836 1996 "Studie009 (CTN009-FCE20124)" 386 "PLA" 15.09 8.52 24 1.73913771737606
837 1996 "Studie009 (CTN009-FCE20124)" 386 "REB" 14.38 8.94 26 1.75327824813537
838 2001 "Studie032 (M2020/0032)" 387 "FLO" -14.78 8.45 42 1.30386330717968
839 2001 "Studie032 (M2020/0032)" 387 "REB" -14.05 8.45 43 1.28861291931051
840 1995 "Study 015" 388 "PLA" 15.8 9.58 112 0.905224912857099
841 1995 "Study 015" 388 "REB" 14.04 9.22 112 0.871208110286269
842 1995 "Study 032a (CTN032-FCE20124)" 389 "PLA" 16.6 5.14 26 1.00803693461027
843 1995 "Study 032a (CTN032-FCE20124)" 389 "REB" 17.18 4.75 24 0.969589689851675
844 2004 "Study 043" 390 "CIT" -15 7.6 176 0.572871554697751
845 2004 "Study 043" 390 "REB" -13 8 183 0.591377016763658
846 1999 "Study 045" 391 "PLA" -11.3 8.45 87 0.905935091937937
847 1999 "Study 045" 391 "REB" -9.55 8.45 176 0.900816650271655
848 1999 "Study 049" 392 "PLA" -8.3 5.443106737 105 0.531192826170495
849 1999 "Study 049" 392 "REB" -9.3 5.443106737 107 0.526204989642818
850 1985 "Study 19 (FDA) (Fabre1985)" 393 "PLA" -5.5 7.361775032 25 1.4723550064
851 1985 "Study 19 (FDA) (Fabre1985)" 393 "FLO" -12.5 7.361775032 22 1.56953571047125
852 1993 "Study 205 (FDA) (WELL 205)" 394 "PLA" -8.3 7.882163984 124 0.707839221485444
853 1993 "Study 205 (FDA) (WELL 205)" 394 "BUP" -9.3 7.882163984 359 0.72046482322789
854 1985 "Study 25 (FDA) (Rickels1986)" 395 "PLA" 17 8.59 24 1.75342640754229
855 1985 "Study 25 (FDA) (Rickels1986)" 395 "FLO" 16.3 8.59 18 2.02468241679748
856 1985 "Study 62a (FDA) - MILD depression (Dunlop1990)" 396 "PLA" -5.82 8.45 56 1.12917874707999
857 1985 "Study 62a (FDA) - MILD depression (Dunlop1990)" 396 "FLO" -5.88666666666667 8.45 316 0.823372855281308
858 1985 "Study 62b (FDA) - MODERATE depression" 397 "PLA" -5.69 8.646516266 48 1.24801712343189
859 1985 "Study 62b (FDA) - MODERATE depression" 397 "FLO" -8.85333333333333 8.64651626566667 308 0.853271431643935
860 1996 "Study 89306 (FDA)" 398 "PLA" -15.95 13.21849076 89 1.40115721824837
861 1996 "Study 89306 (FDA)" 398 "CIT" -16.99 13.218490755 185 1.37483544250033
862 2001 "Study F1J-MC-HMAQ - Study Group B (starting page in the pdf document: 147)" 399 "PLA" -7.1 6.957930727 75 0.803432635647244
863 2001 "Study F1J-MC-HMAQ - Study Group B (starting page in the pdf document: 147)" 399 "DUL" -8 6.75 82 0.745412801005214
864 2001 "Study F1J-MC-HMAQ - Study Group B (starting page in the pdf document: 147)" 399 "FLO" -7.63 6.99517691 37 1.15000000002582
865 2004 "Szegedi2006" 400 "MIR" -11.6 6.2 130 0.543775971970358
866 2004 "Szegedi2006" 400 "VEN" -12.3 6.2 128 0.548007755419574
867 1997 "Thase1997 (VEN XR 209 FDA)" 401 "PLA" -6.78 10.07674842 102 0.997746768925708
868 1997 "Thase1997 (VEN XR 209 FDA)" 401 "VEN" -11.66 10.07674842 95 1.03385257383283
869 2004 "Thase2006 (WELL 100368)" 402 "BUP" -11.92 7.46 171 0.570480458224797
870 2004 "Thase2006 (WELL 100368)" 402 "VEN" -11.93 7.68 177 0.577264149506173
871 1991 "Tignol1993 (29060/087)" 403 "FLO" -16.85 11.1 87 1.19004491366995
872 1991 "Tignol1993 (29060/087)" 403 "PAR" -16.76 10.92 89 1.15751768496695
873 1991 "Timmerman1993 (Study 89422 - FDA and Haffmans 1996)" 404 "CIT" 16.6 7.52 108 0.723612337384331
874 1991 "Timmerman1993 (Study 89422 - FDA and Haffmans 1996)" 404 "FLV" 18 7.52 109 0.720285366486306
875 1993 "Tollefson1995" 405 "PLA" 15.7 7.4 336 0.403703096936586
876 1993 "Tollefson1995" 405 "FLO" 14 7.7 335 0.420695940825278
877 2002 "Tomarken2004" 406 "PLA" 16.3 7.52 9 2.50666666666667
878 2002 "Tomarken2004" 406 "BUP" 12.6 7.52 10 2.37803280044662
879 2007 "Tourian2009 (NCT00384033)" 407 "PLA" -8.7 7.76 164 0.605954196127792
880 2007 "Tourian2009 (NCT00384033)" 407 "DES" -10.15 7.76 315 0.618390032650502
881 2007 "Tourian2009 (NCT00384033)" 407 "DUL" -10.3 7.76 159 0.61540803051728
882 2002 "Trivedi2004 (29060/810)" 408 "PLA" -10 7.149 149 0.585668899979062
883 2002 "Trivedi2004 (29060/810)" 408 "PAR" -12.4 7.1749 154 0.57816991845857
884 1998 "Tsutsui2000" 409 "PAR" -12.1 9.2 116 0.854198555614439
885 1998 "Tsutsui2000" 409 "TRA" -9.7 9.2 109 0.881200182403459
886 1998 "Tzanakaki2000" 410 "FLO" 12.5 8.59 54 1.16895093836153
887 1998 "Tzanakaki2000" 410 "VEN" 11.7 8.59 55 1.15827536371185
888 1991 "VEN 600A-303 (FDA)" 411 "PLA" -9.89 8.45 82 0.933146395332453
889 1991 "VEN 600A-303 (FDA)" 411 "VEN" -10.14 8.45 83 0.927507996912883
890 1991 "VEN 600A-313 (FDA)" 412 "PLA" -9.49 8.199049275 79 0.922465113839879
891 1991 "VEN 600A-313 (FDA)" 412 "VEN" -11.375 8.1990492745 158 0.919603353638135
892 1995 "VEN XR 367 (FDA)" 413 "PLA" -13.1 10.62736905 83 1.16650529941059
893 1995 "VEN XR 367 (FDA)" 413 "PAR" -11.26 10.54571007 81 1.17174556333333
894 1995 "VEN XR 367 (FDA)" 413 "VEN" -15.11 10.668198535 165 1.17452983101411
895 1992 "Vartiainen1994 (MIR 84023 FDA)" 414 "PLA" -9 9.2 57 1.21856976849984
896 1992 "Vartiainen1994 (MIR 84023 FDA)" 414 "MIR" -10.9 9.7 60 1.25226461527373
897 2005 "Ventura2007 (SCT-MD-18)" 415 "ESC" -16.9 7.14 107 0.690249853178604
898 2005 "Ventura2007 (SCT-MD-18)" 415 "SER" -16.1 8.28 108 0.796743371481684
899 1997 "Versiani1999" 416 "AMI" 8.7 7.7 80 0.860886171337419
900 1997 "Versiani1999" 416 "FLO" 10.5 8.9 77 1.01424913049078
901 1998 "Versiani2000 (Study 091)" 417 "PLA" 29.5 13.3 28 2.51346374551136
902 1998 "Versiani2000 (Study 091)" 417 "REB" 12.6 10.3 28 1.94651703599752
903 2003 "Versiani2005" 418 "FLO" 12.7 7.52 149 0.616062404230318
904 2003 "Versiani2005" 418 "MIR" 12.7 7.52 145 0.624502008500124
905 1995 "WELL 029" 419 "PLA" 15.2 8.026895688 24 1.63848322117888
906 1995 "WELL 029" 419 "BUP" 15.5 8.026895688 25 1.6053791376
907 2001 "WELL AK140016" 420 "BUP" 10.4 6.8 69 0.818623800983231
908 2001 "WELL AK140016" 420 "PAR" 10.3 7.3 71 0.866350610481513
909 1995 "WELL AK1A4006" 421 "PLA" -12.2 9.73 154 0.784065743996695
910 1995 "WELL AK1A4006" 421 "BUP" -12 9.83 158 0.782032810344743
911 1995 "WELL AK1A4006" 421 "FLO" -13.9 10.87 155 0.873099410517016
912 2002 "Wade2002 (ESC Study 99001 - FDA)" 422 "PLA" 16.7 9.1 189 0.66192760038251
913 2002 "Wade2002 (ESC Study 99001 - FDA)" 422 "ESC" 14.3 9.1 191 0.658452890816104
914 2005 "Wade2007 (Study 10990)" 423 "DUL" 11.19 6.66 151 0.541983113541592
915 2005 "Wade2007 (Study 10990)" 423 "ESC" 9.93 6.66 144 0.555
916 2007 "Wang 2014 (EUCTR2005-005052-40	NCT00351169	D1448C00004)" 424 "PLA" -13.75 8.54 157 0.681566199335349
917 2007 "Wang 2014 (EUCTR2005-005052-40	NCT00351169	D1448C00004)" 424 "ESC" -14.7 8.537517453 157 0.681368070515272
918 2013 "Wang2015 (NCT01571453	KCT0000432	13926A)" 425 "VEN" -18.16 9.970757243 230 0.657452263100381
919 2013 "Wang2015 (NCT01571453	KCT0000432	13926A)" 425 "VOR" -19.36 10.11978261 213 0.693396079028099
920 2010 "Wang_2015" 426 "DUL" -13.5 3 146 0.24828176658071
921 2010 "Wang_2015" 426 "PAR" -14 3.1 150 0.253113940087595
922 1992 "Weisler1994" 427 "BUP" 13.3 8.59 63 1.08223827438309
923 1992 "Weisler1994" 427 "TRA" 14.4 8.59 61 1.09983679862358
924 1995 "Wellbutrin 06" 428 "PLA" 19.6 7.58 29 1.40757066338205
925 1995 "Wellbutrin 06" 428 "BUP" 14.9 7.582805939 56 1.01329506621902
926 1995 "Wellbutrin 25" 429 "PLA" 20.5 11.6 43 1.76898341585821
927 1995 "Wellbutrin 25" 429 "BUP" 15.6 9.2 85 1.41892911986914
928 1996 "Wheatley1998" 430 "FLO" -10.3 11.1 67 1.35608083235499
929 1996 "Wheatley1998" 430 "MIR" -14.2 11.1 66 1.36631554987059
930 1992 "Wilcox1994" 431 "PLA" 17.4 7.52 49 1.07428571428571
931 1992 "Wilcox1994" 431 "AMI" 11.7 7.52 50 1.06348859890457
932 2001 "Winokur2003" 432 "FLO" 12.2 9.2 12 2.65581123827228
933 2001 "Winokur2003" 432 "MIR" 7.1 3.7 8 1.30814754519511
934 2005 "Yevtushenko2007" 433 "CIT" -25.19 8.105997779 110 0.772876563078436
935 2005 "Yevtushenko2007" 433 "ESC" -28.7 8.105997779 109 0.776413774067047
936 2008 "Zajecka2010 (CAGO178A2301) (NCT00411099)" 434 "PLA" 16.6 8.4 173 0.638640173866553
937 2008 "Zajecka2010 (CAGO178A2301) (NCT00411099)" 434 "AGO" 15 7.74 338 0.59539243286058
938 2013 "Zhang2014" 435 "PLA" 13.8 6.9 190 0.500578612575908
939 2013 "Zhang2014" 435 "TRA" 10.8 6.4 192 0.461880215351701
940 1995 "Zivkov1995 (Organon 85146	FDA85146)" 436 "AMI" 9 6.9 104 0.676600666226735
941 1995 "Zivkov1995 (Organon 85146	FDA85146)" 436 "MIR" 9.8 7.6 103 0.748850251404863
942 1993 "vanMoffaert1995a" 437 "FLO" -10.2 7.76 82 0.856948642340809
943 1993 "vanMoffaert1995a" 437 "SER" -10.8 7.76 83 0.851770657519997
944 1993 "vanMoffaert1995b" 438 "MIR" 15.74468085 7.52 100 0.752
945 1993 "vanMoffaert1995b" 438 "TRA" 13 7.52 100 0.752
