# Supplementary material for: Conditional power of antidepressant network meta-analysis
Source: BMC Psychiatry. 2021 Mar 5;21:129. doi: 10.1186/s12888-021-03094-5 (PMC7934491; doi:10.1186/s12888-021-03094-5)
Supplement: Supplementary file 3 — Additional file 3 Supplementary file 3. [file 12888_2021_3094_MOESM3_ESM.zip › 12888_2021_3094_MOESM3_ESM/12888_2021_3094_MOESM3b_ESM.csv]

year "study" "id" "t" "r" "n"
1 1990 "003-008 (FDA)" 1 "PLA" 4 30
2 1990 "003-008 (FDA)" 1 "MIR" 19 60
3 1996 "003-042" 2 "PLA" 5 70
4 1996 "003-042" 2 "MIR" 36 210
5 1996 "003-048" 3 "PLA" 3 72
6 1996 "003-048" 3 "FLO" 12 210
7 1996 "003-048" 3 "MIR" 23 210
8 1990 "03A0A-004A (FDA)" 4 "PLA" 5 80
9 1990 "03A0A-004A (FDA)" 4 "NEF" 24 160
10 1991 "0600A-326" 5 "CLO" 6 61
11 1991 "0600A-326" 5 "VEN" 6 60
12 1992 "0600A-332" 6 "FLO" 1 24
13 1992 "0600A-332" 6 "VEN" 7 27
14 2001 "0600A-347" 7 "FLV" 3 29
15 2001 "0600A-347" 7 "VEN" 5 63
16 2001 "0600A-349" 8 "PAR" 8 85
17 2001 "0600A-349" 8 "VEN" 17 82
18 2007 "0600A-626" 9 "FLO" 13 77
19 2007 "0600A-626" 9 "VEN" 10 79
20 2007 "0600A-654" 10 "FLO" 17 135
21 2007 "0600A-654" 10 "VEN" 36 131
22 1997 "0600A1-372" 11 "FLO" 11 152
23 1997 "0600A1-372" 11 "VEN" 21 156
24 1996 "0600B1-367" 12 "PAR" 7 81
25 1996 "0600B1-367" 12 "VEN" 15 165
26 2002 "0600B1-384" 13 "PLA" 30 183
27 2002 "0600B1-384" 13 "VEN" 23 176
28 2003 "0600B1-402" 14 "SER" 91 293
29 2003 "0600B1-402" 14 "VEN" 33 295
30 1987 "29060 07 001" 15 "PLA" 2 12
31 1987 "29060 07 001" 15 "AMI" 2 13
32 1987 "29060 07 001" 15 "PAR" 1 13
33 1995 "29060/299" 16 "AMI" 12 108
34 1995 "29060/299" 16 "PAR" 7 109
35 1994 "29060/356" 17 "FLO" 8 70
36 1994 "29060/356" 17 "PAR" 6 68
37 1995 "845" 18 "PLA" 1 52
38 1995 "845" 18 "BUP" 6 56
39 2008 "AK1102365" 19 "PLA" 31 159
40 2008 "AK1102365" 19 "BUP" 39 166
41 1991 "Aguglia1993" 20 "FLO" 8 56
42 1991 "Aguglia1993" 20 "SER" 4 52
43 2003 "Alexopoulos2004 (poster SCT-MD-27)" 21 "PLA" 4 135
44 2003 "Alexopoulos2004 (poster SCT-MD-27)" 21 "ESC" 8 136
45 2003 "Alexopoulos2004 (poster SCT-MD-27)" 21 "SER" 5 138
46 1987 "Altamura1989b" 22 "AMI" 3 37
47 1987 "Altamura1989b" 22 "TRA" 2 36
48 2007 "Alvarez2012 (11492A	NCT00839423)" 23 "PLA" 4 105
49 2007 "Alvarez2012 (11492A	NCT00839423)" 23 "VEN" 16 114
50 2007 "Alvarez2012 (11492A	NCT00839423)" 23 "VOR" 10 210
51 1997 "Alves1999" 24 "FLO" 1 47
52 1997 "Alves1999" 24 "VEN" 3 40
53 2003 "Amini2005" 25 "FLO" 2 18
54 2003 "Amini2005" 25 "MIR" 1 18
55 1985 "Amsterdam1986" 26 "PLA" 3 54
56 1985 "Amsterdam1986" 26 "AMI" 11 55
57 1984 "Andersen1986" 27 "CIT" 1 57
58 1984 "Andersen1986" 27 "CLO" 4 57
59 1987 "Ansseau1989b" 28 "AMI" 5 43
60 1987 "Ansseau1989b" 28 "MIL" 3 44
61 1989 "Ansseau1991" 29 "FLV" 5 41
62 1989 "Ansseau1991" 29 "MIL" 6 85
63 1992 "Ansseau1994a (MY-1005/BRL-029060/1/CPMS-112)" 30 "FLV" 11 65
64 1992 "Ansseau1994a (MY-1005/BRL-029060/1/CPMS-112)" 30 "PAR" 3 55
65 1992 "Ansseau1994b" 31 "FLO" 6 93
66 1992 "Ansseau1994b" 31 "MIL" 4 97
67 1992 "Ansseau1994c" 32 "AMI" 2 51
68 1992 "Ansseau1994c" 32 "NEF" 7 55
69 1995 "Armitage1997" 33 "FLO" 2 21
70 1995 "Armitage1997" 33 "NEF" 1 22
71 2011 "Asnis2013 (LVM-MD-01	NCT00969709)" 34 "PLA" 3 179
72 2011 "Asnis2013 (LVM-MD-01	NCT00969709)" 34 "LEV" 51 545
73 1990 "Bakish1992" 35 "PLA" 5 56
74 1990 "Bakish1992" 35 "AMI" 10 58
75 2012 "Bakish2014 (LVM-MD-10	NCT01377194)" 36 "PLA" 3 189
76 2012 "Bakish2014 (LVM-MD-10	NCT01377194)" 36 "LEV" 31 379
77 1994 "Baldwin1996" 37 "NEF" 15 105
78 1994 "Baldwin1996" 37 "PAR" 13 101
79 2004 "Baldwin2006a (97-CRBX-052 - Study 052)" 38 "PAR" 10 166
80 2004 "Baldwin2006a (97-CRBX-052 - Study 052)" 38 "REB" 31 159
81 2004 "Baldwin2006b (Study 99505)" 39 "ESC" 7 166
82 2004 "Baldwin2006b (Study 99505)" 39 "PAR" 5 159
83 2009 "Baldwin2012 (11984A	NCT00635219)" 40 "PLA" 12 152
84 2009 "Baldwin2012 (11984A	NCT00635219)" 40 "DUL" 19 157
85 2009 "Baldwin2012 (11984A	NCT00635219)" 40 "VOR" 33 312
86 1991 "Ban1998 (Study 008)" 41 "PLA" 1 85
87 1991 "Ban1998 (Study 008)" 41 "REB" 2 84
88 1983 "Battegay1985 (PAR 29060.309 HP/81/162A)" 42 "AMI" 7 10
89 1983 "Battegay1985 (PAR 29060.309 HP/81/162A)" 42 "PAR" 2 11
90 1989 "Beasley1991" 43 "FLO" 9 65
91 1989 "Beasley1991" 43 "TRA" 6 61
92 2001 "Behnke2003 (E-1690	Kjernisted2002)" 44 "MIR" 21 176
93 2001 "Behnke2003 (E-1690	Kjernisted2002)" 44 "SER" 5 170
94 1998 "Benkert2000 (E-1559)" 45 "MIR" 12 139
95 1998 "Benkert2000 (E-1559)" 45 "PAR" 10 136
96 2004 "Benkert2006(C-1763)" 46 "MIR" 22 140
97 2004 "Benkert2006(C-1763)" 46 "VEN" 29 135
98 1995 "Berlanga1997" 47 "FLO" 1 37
99 1995 "Berlanga1997" 47 "NEF" 3 37
100 2004 "Berlanga2006" 48 "CIT" 4 55
101 2004 "Berlanga2006" 48 "REB" 3 46
102 1992 "Bersani1994" 49 "AMI" 1 34
103 1992 "Bersani1994" 49 "SER" 1 34
104 1989 "Bhatia1991" 50 "PLA" 1 8
105 1989 "Bhatia1991" 50 "AMI" 1 7
106 2002 "Bielski2004 (SCT-MD-12)" 51 "ESC" 4 101
107 2002 "Bielski2004 (SCT-MD-12)" 51 "VEN" 16 101
108 1990 "Bignamini1992 (PAR 29060/078)" 52 "AMI" 5 153
109 1990 "Bignamini1992 (PAR 29060/078)" 52 "PAR" 8 156
110 2006 "Binnemann2008 (NCT00143091)" 53 "PLA" 4 39
111 2006 "Binnemann2008 (NCT00143091)" 53 "SER" 4 43
112 1999 "Bjerkenstedt2005" 54 "PLA" 2 58
113 1999 "Bjerkenstedt2005" 54 "FLO" 4 57
114 1986 "Blacker1988" 55 "AMI" 7 44
115 1986 "Blacker1988" 55 "TRA" 18 112
116 1995 "Bosc1997a (Study 014 - Andreoli2002)" 56 "PLA" 15 128
117 1995 "Bosc1997a (Study 014 - Andreoli2002)" 56 "FLO" 10 127
118 1995 "Bosc1997a (Study 014 - Andreoli2002)" 56 "REB" 14 126
119 1995 "Bosc1997b (Study 016 - Massana 1999)" 57 "FLO" 6 89
120 1995 "Bosc1997b (Study 016 - Massana 1999)" 57 "REB" 9 79
121 2004 "Bose2008 (SCT-MD-13)" 58 "PLA" 8 135
122 2004 "Bose2008 (SCT-MD-13)" 58 "ESC" 14 132
123 1995 "Bougerol1997 (Study 91302 - FDA)" 59 "CIT" 15 158
124 1995 "Bougerol1997 (Study 91302 - FDA)" 59 "FLO" 12 158
125 2011 "Boulenger2014 (13267A	NCT01140906)" 60 "PLA" 7 158
126 2011 "Boulenger2014 (13267A	NCT01140906)" 60 "DUL" 7 147
127 2011 "Boulenger2014 (13267A	NCT01140906)" 60 "VOR" 27 303
128 2007 "Boyer2008 (Study 333	NCT00300378)(EUCTR2005-005463-28	3151A1-333-EU)" 61 "PLA" 5 161
129 2007 "Boyer2008 (Study 333	NCT00300378)(EUCTR2005-005463-28	3151A1-333-EU)" 61 "DES" 19 324
130 1995 "Bremner1995(MIR 003-022 - FDA)" 62 "PLA" 2 50
131 1995 "Bremner1995(MIR 003-022 - FDA)" 62 "AMI" 7 50
132 1995 "Bremner1995(MIR 003-022 - FDA)" 62 "MIR" 5 50
133 1984 "Brown1986" 63 "PLA" 2 31
134 1984 "Brown1986" 63 "FLV" 8 33
135 2000 "Burke2002 (SCT-MD-01)" 64 "PLA" 3 127
136 2000 "Burke2002 (SCT-MD-01)" 64 "CIT" 11 127
137 2000 "Burke2002 (SCT-MD-01)" 64 "ESC" 18 252
138 1986 "Byerley1988" 65 "PLA" 1 29
139 1986 "Byerley1988" 65 "FLO" 4 32
140 2008 "CAGO178A2303 (NCT00463242)" 66 "PLA" 9 166
141 2008 "CAGO178A2303 (NCT00463242)" 66 "AGO" 4 169
142 2008 "CAGO178A2303 (NCT00463242)" 66 "PAR" 8 168
143 1999 "CL3-20098-022" 67 "PLA" 4 149
144 1999 "CL3-20098-022" 67 "AGO" 3 133
145 1999 "CL3-20098-022" 67 "FLO" 3 137
146 1999 "CL3-20098-023" 68 "PLA" 5 137
147 1999 "CL3-20098-023" 68 "AGO" 6 142
148 1999 "CL3-20098-023" 68 "PAR" 6 138
149 2000 "CL3-20098-024" 69 "PLA" 4 158
150 2000 "CL3-20098-024" 69 "AGO" 10 301
151 2000 "CL3-20098-024" 69 "FLO" 7 148
152 1999 "CL3-20098-026" 70 "PLA" 2 109
153 1999 "CL3-20098-026" 70 "AGO" 8 109
154 2002 "CL3-20098-036" 71 "AGO" 3 137
155 2002 "CL3-20098-036" 71 "VEN" 12 140
156 2006 "CL3-20098-048" 72 "AGO" 16 213
157 2006 "CL3-20098-048" 72 "PAR" 22 199
158 2008 "CL3-20098-062" 73 "AGO" 14 202
159 2008 "CL3-20098-062" 73 "DUL" 16 216
160 2009 "CL3-20098-070" 74 "PLA" 5 71
161 2009 "CL3-20098-070" 74 "AGO" 12 151
162 1990 "CN104-002 (FDA)" 75 "PLA" 2 60
163 1990 "CN104-002 (FDA)" 75 "NEF" 1 60
164 2000 "Casabona2002 (0600B 428)" 76 "PAR" 3 56
165 2000 "Casabona2002 (0600B 428)" 76 "VEN" 2 58
166 1984 "Cassano1986" 77 "PLA" 5 149
167 1984 "Cassano1986" 77 "FLV" 19 161
168 1981 "Chouinard1983a" 78 "AMI" 1 41
169 1981 "Chouinard1983a" 78 "BUP" 3 77
170 1983 "Chouinard1985" 79 "AMI" 4 28
171 1983 "Chouinard1985" 79 "FLO" 2 25
172 1997 "Chouinard1999 (29060/131)" 80 "FLO" 22 101
173 1997 "Chouinard1999 (29060/131)" 80 "PAR" 18 102
174 1994 "Christiansen1996" 81 "AMI" 9 73
175 1994 "Christiansen1996" 81 "PAR" 10 71
176 1981 "Claghorn1983" 82 "PLA" 2 87
177 1981 "Claghorn1983" 82 "AMI" 16 85
178 1995 "Claghorn1995 (MIR 003-002 FDA)" 83 "PLA" 2 45
179 1995 "Claghorn1995 (MIR 003-002 FDA)" 83 "MIR" 6 45
180 1994 "Claghorn1996" 84 "PLA" 4 50
181 1994 "Claghorn1996" 84 "FLV" 12 50
182 1990 "Claghorn_1992" 85 "PLA" 1 26
183 1990 "Claghorn_1992" 85 "PAR" 1 32
184 2001 "Clayton2003 (Study 050)" 86 "PLA" 12 150
185 2001 "Clayton2003 (Study 050)" 86 "FLO" 10 150
186 2001 "Clayton2003 (Study 050)" 86 "REB" 28 150
187 2004 "Clayton2006a (WELL AK130926)" 87 "PLA" 6 137
188 2004 "Clayton2006a (WELL AK130926)" 87 "BUP" 13 138
189 2004 "Clayton2006a (WELL AK130926)" 87 "ESC" 5 149
190 2004 "Clayton2006b (WELL AK130927)" 88 "PLA" 7 141
191 2004 "Clayton2006b (WELL AK130927)" 88 "BUP" 4 141
192 2004 "Clayton2006b (WELL AK130927)" 88 "ESC" 7 138
193 2011 "Clayton2013 (NCT01121484)" 89 "PLA" 5 221
194 2011 "Clayton2013 (NCT01121484)" 89 "DES" 12 218
195 2012 "Clayton2015" 90 "PLA" 7 306
196 2012 "Clayton2015" 90 "DES" 26 618
197 1992 "Clerc1994" 91 "FLO" 7 34
198 1992 "Clerc1994" 91 "VEN" 3 34
199 1999 "Clerc2001" 92 "FLV" 4 56
200 1999 "Clerc2001" 92 "MIL" 1 57
201 1983 "Cohn1985a" 93 "PLA" 1 58
202 1983 "Cohn1985a" 93 "FLO" 8 54
203 1988 "Cohn1990" 94 "AMI" 28 80
204 1988 "Cohn1990" 94 "SER" 49 161
205 1996 "Cohn1996 (FDA CN104-006-2)" 95 "PLA" 5 43
206 1996 "Cohn1996 (FDA CN104-006-2)" 95 "NEF" 7 43
207 1998 "Coleman1999 (AK1A4002)" 96 "PLA" 2 124
208 1998 "Coleman1999 (AK1A4002)" 96 "BUP" 7 122
209 1998 "Coleman1999 (AK1A4002)" 96 "SER" 9 118
210 2000 "Coleman2001 (AK1A4007)" 97 "PLA" 5 152
211 2000 "Coleman2001 (AK1A4007)" 97 "BUP" 13 150
212 2000 "Coleman2001 (AK1A4007)" 97 "FLO" 6 154
213 1998 "Corrigan2000" 98 "PLA" 4 35
214 1998 "Corrigan2000" 98 "FLO" 1 35
215 2006 "Corruble2013 (CL3-20098-063)" 99 "AGO" 4 164
216 2006 "Corruble2013 (CL3-20098-063)" 99 "ESC" 13 160
217 1996 "Costaesilva1998" 100 "FLO" 7 186
218 1996 "Costaesilva1998" 100 "VEN" 14 196
219 1998 "Croft1999 (AK1A4001)" 101 "PLA" 1 121
220 1998 "Croft1999 (AK1A4001)" 101 "BUP" 8 120
221 1998 "Croft1999 (AK1A4001)" 101 "SER" 4 119
222 2013 "Croft2014 (NCT01473394)" 102 "PLA" 13 258
223 2013 "Croft2014 (NCT01473394)" 102 "VIL" 16 260
224 1994 "Cunningham1994 (VEN 600A-302 FDA)" 103 "PLA" 3 76
225 1994 "Cunningham1994 (VEN 600A-302 FDA)" 103 "TRA" 18 77
226 1994 "Cunningham1994 (VEN 600A-302 FDA)" 103 "VEN" 13 76
227 1997 "Cunningham1997 (VEN XR 208 - FDA)" 104 "PLA" 2 100
228 1997 "Cunningham1997 (VEN XR 208 - FDA)" 104 "VEN" 23 193
229 2007 "Cutler2009" 105 "PLA" 7 157
230 2007 "Cutler2009" 105 "DUL" 20 151
231 1990 "D'Amico1990 (FDA 030-A2-0007)" 106 "PLA" 3 47
232 1990 "D'Amico1990 (FDA 030-A2-0007)" 106 "NEF" 14 94
233 1988 "DUAG1990" 107 "CLO" 10 58
234 1988 "DUAG1990" 107 "PAR" 1 62
235 2000 "Davidson2002 (HDTSG) (NCT00005013)" 108 "PLA" 3 116
236 2000 "Davidson2002 (HDTSG) (NCT00005013)" 108 "SER" 5 111
237 2004 "DeMartinis2007 (Study 306	NCT00072774)" 109 "PLA" 4 120
238 2004 "DeMartinis2007 (Study 306	NCT00072774)" 109 "DES" 15 118
239 1986 "DeRonchi1998" 110 "AMI" 5 33
240 1986 "DeRonchi1998" 110 "FLO" 2 32
241 1981 "DeWilde1983a" 111 "CLO" 1 21
242 1981 "DeWilde1983a" 111 "FLV" 1 22
243 1991 "DeWilde1993" 112 "FLO" 2 50
244 1991 "DeWilde1993" 112 "PAR" 1 49
245 2007 "Debonnel2000 (Blier2009	iQWIG E-1639)" 113 "MIR" 1 21
246 2007 "Debonnel2000 (Blier2009	iQWIG E-1639)" 113 "PAR" 2 21
247 1986 "Debus1988" 114 "FLO" 1 22
248 1986 "Debus1988" 114 "TRA" 1 21
249 1996 "Demyttenaere1998" 115 "AMI" 11 31
250 1996 "Demyttenaere1998" 115 "FLO" 2 35
251 2002 "Detke2002a (HMBH - Study Group A)" 116 "PLA" 3 122
252 2002 "Detke2002a (HMBH - Study Group A)" 116 "DUL" 17 123
253 2002 "Detke2002b (HMBH - Study Group B)" 117 "PLA" 4 139
254 2002 "Detke2002b (HMBH - Study Group B)" 117 "DUL" 16 128
255 2002 "Detke2004 (HMAY Study Group A)" 118 "PLA" 3 93
256 2002 "Detke2004 (HMAY Study Group A)" 118 "DUL" 7 188
257 2002 "Detke2004 (HMAY Study Group A)" 118 "PAR" 3 86
258 1994 "Dierick1996" 119 "FLO" 7 161
259 1994 "Dierick1996" 119 "VEN" 14 153
260 2004 "Dimidjian2006" 120 "PLA" 1 53
261 2004 "Dimidjian2006" 120 "PAR" 9 100
262 1983 "Dominguez1985" 121 "PLA" 2 31
263 1983 "Dominguez1985" 121 "FLV" 10 35
264 2008 "Dube2010 (NCT00420004)" 122 "PLA" 1 138
265 2008 "Dube2010 (NCT00420004)" 122 "ESC" 1 62
266 1986 "Dunbar1993a (Claghorn1992	Rickels1989	Rickels1992	PAR 02-001 - FDA)" 123 "PLA" 3 56
267 1986 "Dunbar1993a (Claghorn1992	Rickels1989	Rickels1992	PAR 02-001 - FDA)" 123 "PAR" 2 55
268 1986 "Dunbar1993b (Claghorn1992	PAR 02-002 - FDA)" 124 "PLA" 2 36
269 1986 "Dunbar1993b (Claghorn1992	PAR 02-002 - FDA)" 124 "PAR" 3 36
270 1986 "Dunbar1993c (Smith1992	PAR 02-003 - FDA)" 125 "PLA" 3 38
271 1986 "Dunbar1993c (Smith1992	PAR 02-003 - FDA)" 125 "PAR" 3 39
272 1987 "Dunbar1993d (Kiev1992	PAR 02-004 - FDA)" 126 "PLA" 1 41
273 1987 "Dunbar1993d (Kiev1992	PAR 02-004 - FDA)" 126 "PAR" 4 40
274 2009 "Dunlop2011 (NCT00824291)" 127 "PLA" 6 146
275 2009 "Dunlop2011 (NCT00824291)" 127 "DES" 15 291
276 1992 "Dunner1992 (PAR 29060.09)" 128 "PLA" 2 53
277 1992 "Dunner1992 (PAR 29060.09)" 128 "PAR" 58 316
278 1996 "E-1569" 129 "MIR" 5 73
279 1996 "E-1569" 129 "PAR" 6 75
280 1984 "Edwards1989 (MD/PAR/009 PAR-276)" 130 "PLA" 3 21
281 1984 "Edwards1989 (MD/PAR/009 PAR-276)" 130 "PAR" 2 21
282 2010 "FDA 247 (SB 659746-014)" 131 "PLA" 2 111
283 2010 "FDA 247 (SB 659746-014)" 131 "VIL" 10 109
284 2010 "FDA 248 (SB 659746-002)" 132 "PLA" 2 128
285 2010 "FDA 248 (SB 659746-002)" 132 "VIL" 8 265
286 1993 "Fabre1995 (SER 103 FDA)" 133 "PLA" 4 91
287 1993 "Fabre1995 (SER 103 FDA)" 133 "SER" 58 278
288 1994 "Fabre1996" 134 "PLA" 6 50
289 1994 "Fabre1996" 134 "FLV" 7 50
290 1987 "Falk1989" 135 "FLO" 2 14
291 1987 "Falk1989" 135 "TRA" 5 13
292 1994 "Fava1998" 136 "PLA" 1 19
293 1994 "Fava1998" 136 "FLO" 6 54
294 1994 "Fava1998" 136 "PAR" 9 55
295 2000 "Fava2002" 137 "FLO" 8 92
296 2000 "Fava2002" 137 "PAR" 11 96
297 2000 "Fava2002" 137 "SER" 6 96
298 2003 "Fava2005" 138 "PLA" 1 43
299 2003 "Fava2005" 138 "FLO" 2 47
300 1987 "Fawcett1989" 139 "AMI" 10 20
301 1987 "Fawcett1989" 139 "FLO" 4 20
302 1994 "Feiger1996" 140 "NEF" 15 78
303 1994 "Feiger1996" 140 "SER" 10 82
304 2004 "Feiger2009" 141 "PLA" 4 118
305 2004 "Feiger2009" 141 "DES" 14 117
306 1977 "Feighner1979" 142 "PLA" 3 50
307 1977 "Feighner1979" 142 "AMI" 12 93
308 1982 "Feighner1984" 143 "PLA" 1 22
309 1982 "Feighner1984" 143 "BUP" 2 45
310 1987 "Feighner1989a" 144 "PLA" 5 59
311 1987 "Feighner1989a" 144 "FLO" 13 62
312 1987 "Feighner1989b" 145 "PLA" 1 19
313 1987 "Feighner1989b" 145 "FLV" 7 31
314 1986 "Feighner1993a (Feighner 1989c PAR 03 001 - FDA)" 146 "PLA" 2 40
315 1986 "Feighner1993a (Feighner 1989c PAR 03 001 - FDA)" 146 "PAR" 11 40
316 1986 "Feighner1993b (Cohn1990 Cohn1992 PAR 03 002 - FDA)" 147 "PLA" 3 40
317 1986 "Feighner1993b (Cohn1990 Cohn1992 PAR 03 002 - FDA)" 147 "PAR" 11 40
318 1986 "Feighner1993c (PAR 03 003 - FDA)" 148 "PLA" 2 42
319 1986 "Feighner1993c (PAR 03 003 - FDA)" 148 "PAR" 7 41
320 1986 "Feighner1993d (Shrivastava1992 PAR 03 004 - FDA)" 149 "PLA" 6 40
321 1986 "Feighner1993d (Shrivastava1992 PAR 03 004 - FDA)" 149 "PAR" 7 40
322 1986 "Feighner1993e (Peselow1989 PAR 03 005 - FDA)" 150 "PLA" 1 42
323 1986 "Feighner1993e (Peselow1989 PAR 03 005 - FDA)" 150 "PAR" 4 40
324 1986 "Feighner1993f (Fabre1992 PAR 03 006 - FDA)" 151 "PLA" 5 40
325 1986 "Feighner1993f (Fabre1992 PAR 03 006 - FDA)" 151 "PAR" 10 40
326 1996 "Feighner1998" 152 "PLA" 6 59
327 1996 "Feighner1998" 152 "NEF" 8 61
328 1999 "Feighner1999 (Study 91206 FDA)" 153 "PLA" 8 129
329 1999 "Feighner1999 (Study 91206 FDA)" 153 "CIT" 63 390
330 1994 "Fontaine1994 (FDA 03A0A-003)" 154 "PLA" 1 45
331 1994 "Fontaine1994 (FDA 03A0A-003)" 154 "NEF" 1 90
332 1980 "GSK14" 155 "PLA" 5 40
333 1980 "GSK14" 155 "BUP" 10 77
334 1991 "Gagiano1993" 156 "FLO" 3 45
335 1991 "Gagiano1993" 156 "PAR" 3 45
336 2004 "Gastpar2006" 157 "PLA" 3 130
337 2004 "Gastpar2006" 157 "CIT" 2 127
338 1988 "Gelenberg1990" 158 "PLA" 6 22
339 1988 "Gelenberg1990" 158 "AMI" 8 19
340 1998 "Gentil2000" 159 "AMI" 4 59
341 1998 "Gentil2000" 159 "VEN" 6 57
342 1993 "Geretsegger1995 (MY-060/BRL-029060/1)" 160 "AMI" 7 47
343 1993 "Geretsegger1995 (MY-060/BRL-029060/1)" 160 "PAR" 9 44
344 1995 "Gillin1997" 161 "FLO" 3 20
345 1995 "Gillin1997" 161 "NEF" 4 24
346 1997 "Golden2002a (29060/448)" 162 "PLA" 6 103
347 1997 "Golden2002a (29060/448)" 162 "PAR" 29 212
348 1997 "Golden2002b (29060/449)" 163 "PLA" 6 110
349 1997 "Golden2002b (29060/449)" 163 "PAR" 27 220
350 2000 "Goldstein2002 (HMAQ - Study Group A)" 164 "PLA" 3 70
351 2000 "Goldstein2002 (HMAQ - Study Group A)" 164 "DUL" 7 70
352 2000 "Goldstein2002 (HMAQ - Study Group A)" 164 "FLO" 1 33
353 2001 "Goldstein2004a (HMAT - Study Group A	ID#4091)" 165 "PLA" 3 90
354 2001 "Goldstein2004a (HMAT - Study Group A	ID#4091)" 165 "DUL" 24 175
355 2001 "Goldstein2004a (HMAT - Study Group A	ID#4091)" 165 "PAR" 10 89
356 2001 "Goldstein2004b (HMAT - Study Group B	ID#4091)" 166 "PLA" 10 89
357 2001 "Goldstein2004b (HMAT - Study Group B	ID#4091)" 166 "DUL" 20 177
358 2001 "Goldstein2004b (HMAT - Study Group B	ID#4091)" 166 "PAR" 10 87
359 2010 "Gommoll2014 (LVM-MD-02	NCT00969150)" 167 "PLA" 4 182
360 2010 "Gommoll2014 (LVM-MD-02	NCT00969150)" 167 "LEV" 14 175
361 2000 "Gorman2002 (SCT-MD-02)" 168 "PLA" 4 129
362 2000 "Gorman2002 (SCT-MD-02)" 168 "CIT" 5 128
363 2000 "Gorman2002 (SCT-MD-02)" 168 "ESC" 11 129
364 2008 "Griebel2012 (Study DF15878) (NCT00358631)" 169 "PLA" 4 76
365 2008 "Griebel2012 (Study DF15878) (NCT00358631)" 169 "ESC" 3 84
366 2008 "Griebel2012b (Study DF15879) (NCT00361491)" 170 "PLA" 5 79
367 2008 "Griebel2012b (Study DF15879) (NCT00361491)" 170 "PAR" 7 80
368 2009 "Grunebaum2011 (NCT00429169)" 171 "BUP" 2 40
369 2009 "Grunebaum2011 (NCT00429169)" 171 "PAR" 1 38
370 1995 "Guelfi1995 (VEN 600A-206 FDA)" 172 "PLA" 3 47
371 1995 "Guelfi1995 (VEN 600A-206 FDA)" 172 "VEN" 4 46
372 1996 "Guelfi1998" 173 "FLO" 12 100
373 1996 "Guelfi1998" 173 "MIL" 16 200
374 1987 "Guillibert1989 (PAR 290 MDF 29060 1727 M)" 174 "CLO" 3 39
375 1987 "Guillibert1989 (PAR 290 MDF 29060 1727 M)" 174 "PAR" 3 40
376 2006 "Hale2010 (CL3-20098-045)" 175 "AGO" 10 252
377 2006 "Hale2010 (CL3-20098-045)" 175 "FLO" 17 263
378 1995 "Halikas1995 (MIR 003-023 - FDA)" 176 "PLA" 6 50
379 1995 "Halikas1995 (MIR 003-023 - FDA)" 176 "MIR" 6 50
380 1995 "Halikas1995 (MIR 003-023 - FDA)" 176 "TRA" 8 50
381 1989 "Harris1991" 177 "AMI" 6 34
382 1989 "Harris1991" 177 "FLV" 5 35
383 1992 "Heiligenstein1994" 178 "PLA" 1 43
384 1992 "Heiligenstein1994" 178 "FLO" 2 46
385 2009 "Henigsberg2012 (305	NCT00735709)" 179 "PLA" 2 140
386 2009 "Henigsberg2012 (305	NCT00735709)" 179 "VOR" 6 280
387 2011 "Heun2013 (lSRCTl\l5750736O)" 180 "PLA" 5 71
388 2011 "Heun2013 (lSRCTl\l5750736O)" 180 "AGO" 12 151
389 2005 "Hewett2009 (WXL101497)" 181 "PLA" 10 199
390 2005 "Hewett2009 (WXL101497)" 181 "BUP" 7 188
391 2005 "Hewett2009 (WXL101497)" 181 "VEN" 7 189
392 2005 "Hewett2010a (AK130940) (NCT00093288)" 182 "PLA" 22 208
393 2005 "Hewett2010a (AK130940) (NCT00093288)" 182 "BUP" 17 212
394 2005 "Hewett2010b (AK130939)" 183 "PLA" 11 189
395 2005 "Hewett2010b (AK130939)" 183 "VEN" 15 198
396 1986 "Hicks1988" 184 "PLA" 1 15
397 1986 "Hicks1988" 184 "AMI" 1 16
398 2000 "Hicks2002" 185 "NEF" 4 20
399 2000 "Hicks2002" 185 "PAR" 1 20
400 2014 "Higuchi 2014(NCT01441440)" 186 "PLA" 2 184
401 2014 "Higuchi 2014(NCT01441440)" 186 "VEN" 18 354
402 2007 "Higuchi2009" 187 "PLA" 5 146
403 2007 "Higuchi2009" 187 "DUL" 6 150
404 2007 "Higuchi2009" 187 "PAR" 12 148
405 2010 "Higuchi2011 (PCR112810	NCT00866294)" 188 "PLA" 12 172
406 2010 "Higuchi2011 (PCR112810	NCT00866294)" 188 "PAR" 22 244
407 2009 "Hirayasu2011a" 189 "PLA" 5 105
408 2009 "Hirayasu2011a" 189 "ESC" 16 205
409 2009 "Hirayasu2011b" 190 "PLA" 3 124
410 2009 "Hirayasu2011b" 190 "ESC" 12 240
411 2009 "Hirayasu2011b" 190 "PAR" 5 121
412 2001 "Hong2003 (22521)" 191 "FLO" 8 66
413 2001 "Hong2003 (22521)" 191 "MIR" 13 66
414 1983 "Hormazabal1985" 192 "PLA" 1 20
415 1983 "Hormazabal1985" 192 "AMI" 2 20
416 2013 "Hosseini2015 (IRCT201203048513N1.)" 193 "CIT" 2 25
417 2013 "Hosseini2015 (IRCT201203048513N1.)" 193 "VEN" 10 28
418 1994 "Hoyberg1996 (Organon 88013	FDA88013)" 194 "AMI" 1 59
419 1994 "Hoyberg1996 (Organon 88013	FDA88013)" 194 "MIR" 1 56
420 1990 "Hutchinson1992" 195 "AMI" 6 32
421 1990 "Hutchinson1992" 195 "PAR" 8 58
422 1981 "Itil1983" 196 "PLA" 1 22
423 1981 "Itil1983" 196 "FLV" 9 22
424 2010 "Iwata2013 (NCT00798707)" 197 "PLA" 6 235
425 2010 "Iwata2013 (NCT00798707)" 197 "DES" 8 237
426 2012 "Jacobsen2015 (316	NCT01163266)" 198 "PLA" 2 157
427 2012 "Jacobsen2015 (316	NCT01163266)" 198 "VOR" 16 305
428 2008 "Jain2013 (303	NCT00672958)" 199 "PLA" 11 300
429 2008 "Jain2013 (303	NCT00672958)" 199 "VOR" 9 300
430 2000 "Jefferson2000 (29060/785)" 200 "PLA" 2 105
431 2000 "Jefferson2000 (29060/785)" 200 "CIT" 10 207
432 2000 "Jefferson2000 (29060/785)" 200 "PAR" 9 103
433 2004 "Jefferson2006" 201 "PLA" 3 139
434 2004 "Jefferson2006" 201 "BUP" 12 135
435 2007 "Jiang2009" 202 "CIT" 1 32
436 2007 "Jiang2009" 202 "ESC" 1 32
437 1991 "Judd1993" 203 "AMI" 1 28
438 1991 "Judd1993" 203 "FLO" 1 30
439 2011 "Kamijima2013 (japicCTI-090733)" 204 "MIL" 44 604
440 2011 "Kamijima2013 (japicCTI-090733)" 204 "PAR" 23 301
441 1981 "Kane1983" 205 "PLA" 1 7
442 1981 "Kane1983" 205 "BUP" 1 13
443 2003 "Kasper2005a (Study 99024)" 206 "PLA" 5 180
444 2003 "Kasper2005a (Study 99024)" 206 "ESC" 17 174
445 2003 "Kasper2005a (Study 99024)" 206 "FLO" 20 164
446 2003 "Kasper2005b" 207 "PAR" 1 53
447 2003 "Kasper2005b" 207 "TRA" 3 55
448 2010 "Kasper2012 (NCT00807248)" 208 "PLA" 1 71
449 2010 "Kasper2012 (NCT00807248)" 208 "ESC" 2 140
450 2010 "Katona2012 (12541A	NCT00811252)" 209 "PLA" 6 145
451 2010 "Katona2012 (12541A	NCT00811252)" 209 "DUL" 15 151
452 2010 "Katona2012 (12541A	NCT00811252)" 209 "VOR" 10 156
453 2002 "Katz2004" 210 "PLA" 1 25
454 2002 "Katz2004" 210 "PAR" 1 28
455 1989 "Keegan1991" 211 "AMI" 3 22
456 1989 "Keegan1991" 211 "FLO" 1 20
457 1977 "Kellams1979" 212 "PLA" 1 9
458 1977 "Kellams1979" 212 "TRA" 1 9
459 2004 "Keller2006a (Study059) (NCT00035009)" 213 "PLA" 9 155
460 2004 "Keller2006a (Study059) (NCT00035009)" 213 "PAR" 11 154
461 2003 "Keller2006b (Study061) (NCT00035295)" 214 "PLA" 8 145
462 2003 "Keller2006b (Study061) (NCT00035295)" 214 "PAR" 14 143
463 2003 "Keller2006c (Study062) (NCT00048607)" 215 "PLA" 8 161
464 2003 "Keller2006c (Study062) (NCT00048607)" 215 "PAR" 8 164
465 2004 "Kennedy2005 (SCT-MD-16)" 216 "ESC" 3 102
466 2004 "Kennedy2005 (SCT-MD-16)" 216 "FLO" 8 103
467 2003 "Kennedy2006 (CL3-20098-043)" 217 "PLA" 3 105
468 2003 "Kennedy2006 (CL3-20098-043)" 217 "AGO" 3 107
469 2011 "Kennedy2014 (EudraCT 2009-011238-84	CL3-20098-069)" 218 "PLA" 1 141
470 2011 "Kennedy2014 (EudraCT 2009-011238-84	CL3-20098-069)" 218 "AGO" 2 275
471 1996 "Khan1998" 219 "PLA" 6 95
472 1996 "Khan1998" 219 "VEN" 69 258
473 2005 "Khan2007 (SCT-MD-23) (NCT00108979)" 220 "DUL" 17 138
474 2005 "Khan2007 (SCT-MD-23) (NCT00108979)" 220 "ESC" 3 140
475 2009 "Khan2011 (CLDA-07-DP-02 FDA) (NCT00683592)" 221 "PLA" 4 241
476 2009 "Khan2011 (CLDA-07-DP-02 FDA) (NCT00683592)" 221 "VIL" 12 240
477 1995 "Kiev1997" 222 "FLV" 2 30
478 1995 "Kiev1997" 222 "PAR" 5 30
479 2007 "Kinoshita2009" 223 "PLA" 2 70
480 2007 "Kinoshita2009" 223 "MIR" 11 211
481 2008 "Kornstein2010" 224 "PLA" 4 125
482 2008 "Kornstein2010" 224 "DES" 19 256
483 2012 "Koshino2013 (NCT01138007)" 225 "PLA" 4 187
484 2012 "Koshino2013 (NCT01138007)" 225 "BUP" 9 192
485 1996 "Kramer1998" 226 "PLA" 6 70
486 1996 "Kramer1998" 226 "PAR" 14 72
487 1996 "Kyle1998 (Study 92032 - FDA)" 227 "AMI" 48 186
488 1996 "Kyle1998 (Study 92032 - FDA)" 227 "CIT" 31 179
489 2002 "Lalit2004" 228 "CIT" 2 74
490 2002 "Lalit2004" 228 "ESC" 1 69
491 2002 "Lalit2004" 228 "SER" 4 71
492 1993 "Lam1995" 229 "PLA" 1 32
493 1993 "Lam1995" 229 "FLO" 2 36
494 1985 "Lapierre1987" 230 "PLA" 1 20
495 1985 "Lapierre1987" 230 "FLV" 1 22
496 1987 "Larsen1989" 231 "PLA" 2 18
497 1987 "Larsen1989" 231 "CLO" 2 20
498 2008 "Learned2012a Study1 (EUCTR2005-003401-87	SND103285	NCT00448058)" 232 "PLA" 7 126
499 2008 "Learned2012a Study1 (EUCTR2005-003401-87	SND103285	NCT00448058)" 232 "VEN" 19 134
500 2008 "Learned2012b Study2 (NCT00420641)" 233 "PLA" 3 156
501 2008 "Learned2012b Study2 (NCT00420641)" 233 "PAR" 10 166
502 1995 "Lecrubier1997" 234 "PLA" 4 76
503 1995 "Lecrubier1997" 234 "VEN" 11 78
504 2005 "Lee2007 (F1J-AA-HMCV) (NCT00489775)" 235 "DUL" 20 238
505 2005 "Lee2007 (F1J-AA-HMCV) (NCT00489775)" 235 "PAR" 17 240
506 1995 "Leinonen1997" 236 "CLO" 11 55
507 1995 "Leinonen1997" 236 "MIL" 6 52
508 1997 "Leinonen1999 (Agren1995)" 237 "CIT" 4 133
509 1997 "Leinonen1999 (Agren1995)" 237 "MIR" 8 137
510 2002 "Lemoine2007 (CL3-20098-035)" 238 "AGO" 7 165
511 2002 "Lemoine2007 (CL3-20098-035)" 238 "VEN" 22 167
512 1998 "Lepine2000" 239 "CLO" 14 84
513 1998 "Lepine2000" 239 "SER" 9 82
514 2000 "Lepola2003 (ESC 99003)" 240 "PLA" 4 154
515 2000 "Lepola2003 (ESC 99003)" 240 "CIT" 6 161
516 2000 "Lepola2003 (ESC 99003)" 240 "ESC" 4 156
517 2004 "Li2006" 241 "CIT" 1 28
518 2004 "Li2006" 241 "ESC" 2 28
519 2004 "Lieberman2008a (Study 309)(EUCTR2004-000562-13	3151A1-309-EU	NCT00090649)" 242 "PLA" 1 120
520 2004 "Lieberman2008a (Study 309)(EUCTR2004-000562-13	3151A1-309-EU	NCT00090649)" 242 "VEN" 7 127
521 2004 "Lieberman2008b (Study 317)" 243 "PLA" 6 125
522 2004 "Lieberman2008b (Study 317)" 243 "VEN" 10 117
523 2004 "Liebowitz2007" 244 "PLA" 3 114
524 2004 "Liebowitz2007" 244 "DES" 13 120
525 2008 "Liebowitz2008 (Study 332	NCT00277823)" 245 "PLA" 4 152
526 2008 "Liebowitz2008 (Study 332	NCT00277823)" 245 "DES" 16 299
527 2010 "Liebowitz2013 (NCT00863798)" 246 "PLA" 5 227
528 2010 "Liebowitz2013 (NCT00863798)" 246 "DES" 4 227
529 1988 "Lineberry1990 (WELL 84A)" 247 "PLA" 5 112
530 1988 "Lineberry1990 (WELL 84A)" 247 "BUP" 6 112
531 2000 "Loo2002 (CL2-014)" 248 "PLA" 9 139
532 2000 "Loo2002 (CL2-014)" 248 "AGO" 11 137
533 2000 "Loo2002 (CL2-014)" 248 "PAR" 10 147
534 1987 "Lydiard1989" 249 "PLA" 1 18
535 1987 "Lydiard1989" 249 "FLV" 1 18
536 1995 "Lydiard1997" 250 "PLA" 6 129
537 1995 "Lydiard1997" 250 "AMI" 24 131
538 1995 "Lydiard1997" 250 "SER" 13 132
539 2000 "M/2020/0046 (Study 046)" 251 "PLA" 8 257
540 2000 "M/2020/0046 (Study 046)" 251 "PAR" 22 265
541 2000 "M/2020/0046 (Study 046)" 251 "REB" 28 265
542 2000 "M/2020/0047 (Study 047)" 252 "PLA" 10 254
543 2000 "M/2020/0047 (Study 047)" 252 "PAR" 29 262
544 2000 "M/2020/0047 (Study 047)" 252 "REB" 20 258
545 1989 "MDF/29060/III/070/88/MC" 253 "CLO" 5 30
546 1989 "MDF/29060/III/070/88/MC" 253 "PAR" 2 32
547 1984 "MDUK/26090/III/83/007" 254 "PLA" 1 3
548 1984 "MDUK/26090/III/83/007" 254 "PAR" 1 4
549 1985 "MIR 003-003 (FDA)" 255 "PLA" 11 45
550 1985 "MIR 003-003 (FDA)" 255 "MIR" 9 45
551 1990 "MIR 003-020 (FDA)" 256 "PLA" 8 43
552 1990 "MIR 003-020 (FDA)" 256 "AMI" 10 43
553 1990 "MIR 003-020 (FDA)" 256 "MIR" 6 44
554 1990 "MIR 003-021 (FDA)" 257 "PLA" 9 50
555 1990 "MIR 003-021 (FDA)" 257 "AMI" 9 50
556 1990 "MIR 003-021 (FDA)" 257 "MIR" 9 50
557 1991 "MY-1008/BRL-029060/2/CPMS-076" 258 "PLA" 1 4
558 1991 "MY-1008/BRL-029060/2/CPMS-076" 258 "PAR" 1 4
559 1993 "MY-1042/BRL-029060/CPMS-251" 259 "PLA" 8 129
560 1993 "MY-1042/BRL-029060/CPMS-251" 259 "PAR" 15 125
561 1991 "MY-1043/BRL-029060/115" 260 "PLA" 8 118
562 1991 "MY-1043/BRL-029060/115" 260 "FLO" 29 289
563 1991 "MY-1043/BRL-029060/115" 260 "PAR" 39 284
564 1991 "MY-1045/BRL-029060/1 (PAR 128)" 261 "PLA" 6 140
565 1991 "MY-1045/BRL-029060/1 (PAR 128)" 261 "FLO" 32 351
566 1991 "MY-1045/BRL-029060/1 (PAR 128)" 261 "PAR" 61 357
567 2008 "Mahableshwarkar2013 (304	NCT00672620)" 262 "PLA" 7 153
568 2008 "Mahableshwarkar2013 (304	NCT00672620)" 262 "DUL" 17 152
569 2008 "Mahableshwarkar2013 (304	NCT00672620)" 262 "VOR" 12 153
570 2012 "Mahableshwarkar2015a (315	NCT01153009)" 263 "PLA" 4 161
571 2012 "Mahableshwarkar2015a (315	NCT01153009)" 263 "DUL" 10 152
572 2012 "Mahableshwarkar2015a (315	NCT01153009)" 263 "VOR" 28 301
573 2012 "Mahableshwarkar2015b (317	NCT01179516)" 264 "PLA" 6 160
574 2012 "Mahableshwarkar2015b (317	NCT01179516)" 264 "VOR" 20 309
575 2014 "Mahableshwarkar2015c (NCT01564862)" 265 "PLA" 6 194
576 2014 "Mahableshwarkar2015c (NCT01564862)" 265 "DUL" 12 210
577 2014 "Mahableshwarkar2015c (NCT01564862)" 265 "VOR" 6 198
578 2006 "Mao2008" 266 "ESC" 6 123
579 2006 "Mao2008" 266 "FLO" 5 117
580 2013 "Mao2015 (NCT01098318)" 267 "PLA" 1 18
581 2013 "Mao2015 (NCT01098318)" 267 "SER" 2 19
582 1996 "Marchesi1998" 268 "AMI" 2 75
583 1996 "Marchesi1998" 268 "FLO" 3 67
584 1988 "Marchi1990" 269 "PLA" 2 18
585 1988 "Marchi1990" 269 "FLV" 4 18
586 1983 "Masco1985" 270 "AMI" 3 21
587 1983 "Masco1985" 270 "FLO" 1 21
588 2013 "Mathews2015 (NCT01473381)" 271 "PLA" 7 290
589 2013 "Mathews2015 (NCT01473381)" 271 "CIT" 17 289
590 2013 "Mathews2015 (NCT01473381)" 271 "VIL" 45 583
591 2013 "McIntyre2014 (NCT01422213)" 272 "PLA" 8 198
592 2013 "McIntyre2014 (NCT01422213)" 272 "VOR" 18 404
593 1996 "McPartlin1998" 273 "PAR" 29 178
594 1996 "McPartlin1998" 273 "VEN" 22 183
595 1998 "Mehtonen2000" 274 "SER" 5 72
596 1998 "Mehtonen2000" 274 "VEN" 12 75
597 1995 "Mendels1995 (FDA 03A0A-004B)" 275 "PLA" 11 80
598 1995 "Mendels1995 (FDA 03A0A-004B)" 275 "NEF" 17 160
599 1999 "Mendels1999 (Study 85A - FDA)" 276 "PLA" 7 91
600 1999 "Mendels1999 (Study 85A - FDA)" 276 "CIT" 22 89
601 2010 "Mischoulon2014 (NCT00101452)" 277 "PLA" 4 65
602 2010 "Mischoulon2014 (NCT00101452)" 277 "ESC" 8 69
603 1998 "Miura2000" 278 "AMI" 19 119
604 1998 "Miura2000" 278 "PAR" 20 109
605 1991 "Moller1993 (Stuppaeck1994	MY-059.073/29060/1)" 279 "AMI" 5 75
606 1991 "Moller1993 (Stuppaeck1994	MY-059.073/29060/1)" 279 "PAR" 4 78
607 1996 "Moller1998 (Hegerl1997)" 280 "AMI" 4 79
608 1996 "Moller1998 (Hegerl1997)" 280 "SER" 5 81
609 1998 "Moller2000" 281 "AMI" 8 124
610 1998 "Moller2000" 281 "SER" 5 116
611 1992 "Montgomery1992 (Study 89303 FDA)" 282 "PLA" 2 66
612 1992 "Montgomery1992 (Study 89303 FDA)" 282 "CIT" 6 134
613 2002 "Montgomery2004a (Study 99067)" 283 "ESC" 11 148
614 2002 "Montgomery2004a (Study 99067)" 283 "VEN" 16 145
615 1999 "Montgomery2004b (CL3-20098-030)" 284 "AGO" 11 167
616 1999 "Montgomery2004b (CL3-20098-030)" 284 "PAR" 15 168
617 2007 "Montgomery2013 (F02695LP202	EudraCT2006-002404-34)" 285 "PLA" 18 281
618 2007 "Montgomery2013 (F02695LP202	EudraCT2006-002404-34)" 285 "LEV" 26 282
619 1992 "Moon1994" 286 "CLO" 10 55
620 1992 "Moon1994" 286 "SER" 2 51
621 2003 "Moore2005" 287 "CIT" 9 152
622 2003 "Moore2005" 287 "ESC" 4 142
623 2002 "Moscovitch2004" 288 "PLA" 4 94
624 2002 "Moscovitch2004" 288 "SER" 10 93
625 1994 "Mullin1996" 289 "AMI" 13 77
626 1994 "Mullin1996" 289 "MIR" 7 79
627 2007 "Mundt2012 (NCT00406952)" 290 "PLA" 4 85
628 2007 "Mundt2012 (NCT00406952)" 290 "SER" 2 80
629 2004 "Munizza2006" 291 "SER" 6 60
630 2004 "Munizza2006" 291 "TRA" 2 62
631 1996 "Murasaki1998" 292 "AMI" 22 122
632 1996 "Murasaki1998" 292 "FLV" 12 113
633 2000 "Murasaki2010a (iQWIG22532	Schoemaker2002)" 293 "FLV" 11 105
634 2000 "Murasaki2010a (iQWIG22532	Schoemaker2002)" 293 "MIR" 14 104
635 2000 "Murasaki2010b (iQWIG9902	Schoemaker2002)" 294 "FLV" 5 102
636 2000 "Murasaki2010b (iQWIG9902	Schoemaker2002)" 294 "MIR" 11 101
637 1993 "Mynors-Wallis1995" 295 "PLA" 2 30
638 1993 "Mynors-Wallis1995" 295 "AMI" 3 31
639 2010 "NCT00822744(EudraCT Number2008-001718-26)" 296 "PLA" 3 106
640 2010 "NCT00822744(EudraCT Number2008-001718-26)" 296 "ESC" 9 103
641 2010 "NCT01020799" 297 "PLA" 3 99
642 2010 "NCT01020799" 297 "ESC" 2 50
643 2010 "NCT01145755" 298 "PLA" 2 44
644 2010 "NCT01145755" 298 "DUL" 4 47
645 2012 "NCT01254305" 299 "PLA" 6 93
646 2012 "NCT01254305" 299 "LEV" 3 90
647 2012 "NCT01255787" 300 "PLA" 6 152
648 2012 "NCT01255787" 300 "VOR" 20 448
649 2012 "NCT01355081" 301 "PLA" 6 124
650 2012 "NCT01355081" 301 "VOR" 7 242
651 2014 "NCT01808612" 302 "PLA" 3 260
652 2014 "NCT01808612" 302 "FLO" 12 253
653 2003 "NKD20006 (NCT00048204)" 303 "PLA" 3 125
654 2003 "NKD20006 (NCT00048204)" 303 "PAR" 13 125
655 1993 "Nemeroff1995" 304 "FLV" 9 49
656 1993 "Nemeroff1995" 304 "SER" 1 48
657 2005 "Nemeroff2007" 305 "PLA" 3 102
658 2005 "Nemeroff2007" 305 "FLO" 7 104
659 2005 "Nemeroff2007" 305 "VEN" 12 102
660 1998 "Newhouse2000" 306 "FLO" 25 119
661 1998 "Newhouse2000" 306 "SER" 20 117
662 2005 "Nierenberg2007 (F1J-MC-HMCR	NCT00073411	Pigott2007)" 307 "PLA" 8 137
663 2005 "Nierenberg2007 (F1J-MC-HMCR	NCT00073411	Pigott2007)" 307 "DUL" 20 273
664 2005 "Nierenberg2007 (F1J-MC-HMCR	NCT00073411	Pigott2007)" 307 "ESC" 14 274
665 2003 "Ninan2003 (poster SCT-MD-26)" 308 "PLA" 1 155
666 2003 "Ninan2003 (poster SCT-MD-26)" 308 "ESC" 10 154
667 2017 "Nishimura_2018" 309 "PLA" 6 152
668 2017 "Nishimura_2018" 309 "VOR" 18 448
669 1989 "Noguera1991" 310 "CLO" 6 60
670 1989 "Noguera1991" 310 "FLO" 2 60
671 1982 "Norton1984" 311 "PLA" 1 25
672 1982 "Norton1984" 311 "FLV" 3 35
673 1995 "Olie1997" 312 "PLA" 7 129
674 1995 "Olie1997" 312 "SER" 11 129
675 2002 "Olie2007 (CL3-20098-042)" 313 "PLA" 5 120
676 2002 "Olie2007 (CL3-20098-042)" 313 "AGO" 4 118
677 1992 "Ontiveros1994 (MY-0144/BRL 29060/1/CPMS-135 (PAR135))" 314 "FLO" 5 62
678 1992 "Ontiveros1994 (MY-0144/BRL 29060/1/CPMS-135 (PAR135))" 314 "PAR" 5 60
679 1996 "OntiverosSanchez1998" 315 "AMI" 7 21
680 1996 "OntiverosSanchez1998" 315 "FLO" 2 21
681 1993 "Ottevanger1995" 316 "CLO" 1 20
682 1993 "Ottevanger1995" 316 "FLV" 2 20
683 2008 "Ou2010" 317 "CIT" 5 120
684 2008 "Ou2010" 317 "ESC" 2 120
685 1985 "PAR 01 001 (GSK & FDA)" 318 "PLA" 1 25
686 1985 "PAR 01 001 (GSK & FDA)" 318 "PAR" 2 25
687 1989 "PAR 279 MDUK" 319 "PLA" 1 10
688 1989 "PAR 279 MDUK" 319 "PAR" 6 19
689 1983 "PAR 29060.308 (HP/81/74A)" 320 "AMI" 1 12
690 1983 "PAR 29060.308 (HP/81/74A)" 320 "PAR" 1 10
691 1984 "PAR 29060.310 (HP 81/85A)" 321 "AMI" 1 13
692 1984 "PAR 29060.310 (HP 81/85A)" 321 "PAR" 1 10
693 1984 "PAR 29060.314 (HP 82/134)" 322 "AMI" 1 8
694 1984 "PAR 29060.314 (HP 82/134)" 322 "PAR" 1 10
695 1983 "PAR 29060.316 (HP/82/47A)" 323 "AMI" 2 8
696 1983 "PAR 29060.316 (HP/82/47A)" 323 "PAR" 3 9
697 1983 "PAR 29060.318 (HP/82/64A)" 324 "AMI" 1 12
698 1983 "PAR 29060.318 (HP/82/64A)" 324 "PAR" 1 9
699 1985 "PAR 29060/281" 325 "AMI" 16 80
700 1985 "PAR 29060/281" 325 "PAR" 22 82
701 1986 "PAR MDUK 032" 326 "AMI" 10 30
702 1986 "PAR MDUK 032" 326 "PAR" 9 29
703 1994 "Patris1996 (Study 91301 - FDA)" 327 "CIT" 11 173
704 1994 "Patris1996 (Study 91301 - FDA)" 327 "FLO" 5 184
705 1991 "Pelicier1993 (PAR MDED/29060/III/86/1728M291)" 328 "CLO" 10 42
706 1991 "Pelicier1993 (PAR MDED/29060/III/86/1728M291)" 328 "PAR" 10 41
707 2004 "Perahia2006 (HMAY - Study Group B)" 329 "PLA" 1 99
708 2004 "Perahia2006 (HMAY - Study Group B)" 329 "DUL" 4 196
709 2004 "Perahia2006 (HMAY - Study Group B)" 329 "PAR" 1 97
710 2006 "Perahia2008a (HMBU) (NCT00071695)" 330 "DUL" 19 166
711 2006 "Perahia2008a (HMBU) (NCT00071695)" 330 "VEN" 9 166
712 2006 "Perahia2008b (HMCQ) (NCT00067912)" 331 "DUL" 21 164
713 2006 "Perahia2008b (HMCQ) (NCT00067912)" 331 "VEN" 25 340
714 1989 "Preskorn1991" 332 "AMI" 13 31
715 1989 "Preskorn1991" 332 "FLO" 3 30
716 2008 "Quera-Salva2010 (CL3-20098-056)" 333 "AGO" 2 71
717 2008 "Quera-Salva2010 (CL3-20098-056)" 333 "ESC" 5 67
718 1979 "Raft1981" 334 "PLA" 1 7
719 1979 "Raft1981" 334 "AMI" 5 12
720 1994 "Rapaport1996" 335 "FLO" 2 49
721 1994 "Rapaport1996" 335 "FLV" 2 51
722 1997 "Rapaport2003 (PAR487)" 336 "PLA" 9 109
723 1997 "Rapaport2003 (PAR487)" 336 "PAR" 30 210
724 2005 "Rapaport2009 (BRL-29060/874) (NCT00067444)" 337 "PLA" 13 180
725 2005 "Rapaport2009 (BRL-29060/874) (NCT00067444)" 337 "PAR" 14 177
726 2004 "Raskin2007 (HMBV) (NCT00062673)" 338 "PLA" 9 104
727 2004 "Raskin2007 (HMBV) (NCT00062673)" 338 "DUL" 20 207
728 1993 "Ravindran1995" 339 "PLA" 3 26
729 1993 "Ravindran1995" 339 "SER" 5 40
730 1995 "Ravindran1997 (MY-1055/BRL-029060/1/CPMS-245 PAR 245)" 340 "CLO" 69 506
731 1995 "Ravindran1997 (MY-1055/BRL-029060/1/CPMS-245 PAR 245)" 340 "PAR" 41 513
732 1990 "Reimherr1990 (SER 104 - FDA)" 341 "PLA" 3 150
733 1990 "Reimherr1990 (SER 104 - FDA)" 341 "AMI" 30 149
734 1990 "Reimherr1990 (SER 104 - FDA)" 341 "SER" 28 149
735 1991 "Reimherr1998 (WELL203	FDA203)" 342 "PLA" 4 121
736 1991 "Reimherr1998 (WELL203	FDA203)" 342 "BUP" 13 120
737 1992 "Remick1994" 343 "AMI" 6 17
738 1992 "Remick1994" 343 "FLV" 3 16
739 1983 "Rickels1985" 344 "PLA" 10 130
740 1983 "Rickels1985" 344 "AMI" 17 124
741 1994 "Rickels1994 ( FDA CN104-005)" 345 "PLA" 8 95
742 1994 "Rickels1994 ( FDA CN104-005)" 345 "NEF" 10 96
743 1995 "Rickels1995 (FDA CN104-006-1)" 346 "PLA" 3 44
744 1995 "Rickels1995 (FDA CN104-006-1)" 346 "NEF" 9 45
745 2007 "Rickels2009 (GNSC-04-DP-02 FDA) (NCT00285376)" 347 "PLA" 10 205
746 2007 "Rickels2009 (GNSC-04-DP-02 FDA) (NCT00285376)" 347 "VIL" 19 205
747 1990 "Rickels_1992" 348 "PLA" 2 44
748 1990 "Rickels_1992" 348 "PAR" 1 39
749 2009 "Robinson2014 (NCT00406848)" 349 "PLA" 7 121
750 2009 "Robinson2014 (NCT00406848)" 349 "DUL" 29 249
751 1980 "Roffman1982" 350 "PLA" 3 94
752 1980 "Roffman1982" 350 "AMI" 23 95
753 2002 "Roose2004 (CIT-MD-03)" 351 "PLA" 2 91
754 2002 "Roose2004 (CIT-MD-03)" 351 "CIT" 11 87
755 1987 "Ropert1989" 352 "CLO" 12 72
756 1987 "Ropert1989" 352 "FLO" 4 71
757 2003 "Rossini2005" 353 "FLV" 1 40
758 2003 "Rossini2005" 353 "SER" 3 48
759 1989 "Rouillon1991 (Limosin2006	029060/1/CPMS 069 1991)" 354 "CLO" 6 47
760 1989 "Rouillon1991 (Limosin2006	029060/1/CPMS 069 1991)" 354 "PAR" 3 45
761 1998 "Rudolph1998 (VEN 600A-203 FDA)" 355 "PLA" 5 92
762 1998 "Rudolph1998 (VEN 600A-203 FDA)" 355 "VEN" 62 266
763 1997 "Rudolph1999" 356 "PLA" 1 98
764 1997 "Rudolph1999" 356 "FLO" 9 103
765 1997 "Rudolph1999" 356 "VEN" 6 100
766 2004 "SCT-MD-09" 357 "ESC" 1 16
767 2004 "SCT-MD-09" 357 "FLO" 1 14
768 2009 "SCT-MD-49 (NCT00668525)" 358 "PLA" 7 220
769 2009 "SCT-MD-49 (NCT00668525)" 358 "ESC" 39 657
770 1989 "SER 315 (FDA)" 359 "PLA" 6 80
771 1989 "SER 315 (FDA)" 359 "AMI" 6 77
772 1989 "SER 315 (FDA)" 359 "SER" 14 85
773 1994 "SER-CHN-1" 360 "AMI" 7 118
774 1994 "SER-CHN-1" 360 "PAR" 2 113
775 2000 "Sacchetti2002 (BRL-29060/109)" 361 "AMI" 10 65
776 2000 "Sacchetti2002 (BRL-29060/109)" 361 "PAR" 5 64
777 2011 "Sambunaris2014 (LVM-MD-03	NCT01034462)" 362 "PLA" 7 220
778 2011 "Sambunaris2014 (LVM-MD-03	NCT01034462)" 362 "LEV" 17 222
779 1996 "Samuelian1998" 363 "CLO" 10 50
780 1996 "Samuelian1998" 363 "VEN" 7 52
781 2001 "Sauer2003" 364 "AMI" 6 77
782 2001 "Sauer2003" 364 "VEN" 4 79
783 2000 "Schatzberg2002 (003-901)" 365 "MIR" 19 128
784 2000 "Schatzberg2002 (003-901)" 365 "PAR" 33 126
785 2004 "Schatzberg2006a" 366 "PLA" 9 96
786 2004 "Schatzberg2006a" 366 "FLO" 19 100
787 2004 "Schatzberg2006a" 366 "VEN" 28 104
788 1998 "Schneider2003" 367 "PLA" 8 376
789 1998 "Schneider2003" 367 "SER" 30 371
790 1991 "Schoene1993 (Geretsegger1994 MY1021/BRC)" 368 "FLO" 4 52
791 1991 "Schoene1993 (Geretsegger1994 MY1021/BRC)" 368 "PAR" 4 54
792 2000 "Schwartz2002 (iQWIG)" 369 "REB" 6 80
793 2000 "Schwartz2002 (iQWIG)" 369 "VEN" 7 87
794 1994 "Schweizer1994 (VEN 600A-301 FDA)" 370 "PLA" 3 78
795 1994 "Schweizer1994 (VEN 600A-301 FDA)" 370 "VEN" 12 76
796 2002 "Sechter2004" 371 "MIL" 17 149
797 2002 "Sechter2004" 371 "PAR" 20 153
798 2004 "Septien-Velez2007" 372 "PLA" 15 126
799 2004 "Septien-Velez2007" 372 "DES" 51 249
800 1993 "Settle1999 (WELL212)" 373 "PLA" 3 154
801 1993 "Settle1999 (WELL212)" 373 "BUP" 7 150
802 1984 "Shaw1986" 374 "AMI" 5 20
803 1984 "Shaw1986" 374 "CIT" 1 24
804 1999 "Sheehan2009a" 375 "PLA" 7 95
805 1999 "Sheehan2009a" 375 "FLO" 7 99
806 1999 "Sheehan2009a" 375 "VEN" 8 95
807 2009 "Sheehan2009b (NCT00775203)" 376 "PLA" 6 206
808 2009 "Sheehan2009b (NCT00775203)" 376 "TRA" 25 206
809 2004 "Shelton2006 (NCT00179283)" 377 "SER" 1 82
810 2004 "Shelton2006 (NCT00179283)" 377 "VEN" 3 78
811 2012 "Shu2014 (CL3-20098-052	ChiCTR-TRC-11001668)" 378 "AGO" 27 314
812 2012 "Shu2014 (CL3-20098-052	ChiCTR-TRC-11001668)" 378 "FLO" 35 314
813 1997 "Silverstone1999" 379 "PLA" 6 119
814 1997 "Silverstone1999" 379 "FLO" 8 121
815 1997 "Silverstone1999" 379 "VEN" 13 128
816 2003 "Sir2005" 380 "SER" 3 79
817 2003 "Sir2005" 380 "VEN" 5 84
818 1988 "Smith1990 (MIR 003-024 FDA)" 381 "PLA" 1 50
819 1988 "Smith1990 (MIR 003-024 FDA)" 381 "AMI" 10 50
820 1988 "Smith1990 (MIR 003-024 FDA)" 381 "MIR" 7 50
821 1990 "Smith_1992" 382 "PLA" 3 33
822 1990 "Smith_1992" 382 "PAR" 3 33
823 1993 "Sramek1995" 383 "PLA" 4 72
824 1993 "Sramek1995" 383 "FLO" 3 72
825 1998 "Stahl2000" 384 "PLA" 8 108
826 1998 "Stahl2000" 384 "CIT" 9 107
827 1998 "Stahl2000" 384 "SER" 15 108
828 2008 "Stahl2010 (CAGO178A2302)" 385 "PLA" 8 166
829 2008 "Stahl2010 (CAGO178A2302)" 385 "AGO" 16 337
830 1993 "Staner1995 (063)" 386 "AMI" 2 19
831 1993 "Staner1995 (063)" 386 "PAR" 2 21
832 1985 "Stark1985 (Study 27 - FDA)" 387 "PLA" 8 169
833 1985 "Stark1985 (Study 27 - FDA)" 387 "FLO" 33 185
834 1996 "Studie009 (CTN009-FCE20124)" 388 "PLA" 3 24
835 1996 "Studie009 (CTN009-FCE20124)" 388 "REB" 1 26
836 2001 "Studie032 (M2020/0032)" 389 "FLO" 6 42
837 2001 "Studie032 (M2020/0032)" 389 "REB" 5 43
838 1995 "Study 015" 390 "PLA" 8 112
839 1995 "Study 015" 390 "REB" 12 112
840 1995 "Study 032a (CTN032-FCE20124)" 391 "PLA" 2 26
841 1995 "Study 032a (CTN032-FCE20124)" 391 "REB" 3 24
842 1999 "Study 045" 392 "PLA" 7 87
843 1999 "Study 045" 392 "REB" 27 176
844 1999 "Study 049" 393 "PLA" 3 105
845 1999 "Study 049" 393 "REB" 22 107
846 1985 "Study 19 (FDA) (Fabre1985)" 394 "PLA" 1 25
847 1985 "Study 19 (FDA) (Fabre1985)" 394 "FLO" 2 22
848 1993 "Study 205 (FDA) (WELL 205)" 395 "PLA" 7 124
849 1993 "Study 205 (FDA) (WELL 205)" 395 "BUP" 34 359
850 1985 "Study 25 (FDA) (Rickels1986)" 396 "PLA" 1 24
851 1985 "Study 25 (FDA) (Rickels1986)" 396 "FLO" 1 18
852 1985 "Study 62a (FDA) - MILD depression (Dunlop1990)" 397 "PLA" 5 56
853 1985 "Study 62a (FDA) - MILD depression (Dunlop1990)" 397 "FLO" 53 316
854 1985 "Study 62b (FDA) - MODERATE depression" 398 "PLA" 6 48
855 1985 "Study 62b (FDA) - MODERATE depression" 398 "FLO" 50 308
856 2004 "Szegedi2006" 399 "MIR" 22 130
857 2004 "Szegedi2006" 399 "VEN" 29 128
858 1997 "Thase1997 (VEN XR 209 FDA)" 400 "PLA" 6 102
859 1997 "Thase1997 (VEN XR 209 FDA)" 400 "VEN" 10 95
860 2004 "Thase2006 (WELL 100368)" 401 "BUP" 11 171
861 2004 "Thase2006 (WELL 100368)" 401 "VEN" 20 177
862 1980 "Thomson1982" 402 "PLA" 1 28
863 1980 "Thomson1982" 402 "AMI" 7 31
864 1991 "Tignol1993 (29060/087)" 403 "FLO" 5 87
865 1991 "Tignol1993 (29060/087)" 403 "PAR" 6 89
866 1991 "Timmerman1993 (Study 89422 - FDA and Haffmans 1996)" 404 "CIT" 16 108
867 1991 "Timmerman1993 (Study 89422 - FDA and Haffmans 1996)" 404 "FLV" 26 109
868 1993 "Tollefson1995" 405 "PLA" 29 336
869 1993 "Tollefson1995" 405 "FLO" 39 335
870 2007 "Tourian2009 (NCT00384033)" 406 "PLA" 10 164
871 2007 "Tourian2009 (NCT00384033)" 406 "DES" 19 315
872 2007 "Tourian2009 (NCT00384033)" 406 "DUL" 20 159
873 2002 "Trivedi2004 (29060/810)" 407 "PLA" 6 149
874 2002 "Trivedi2004 (29060/810)" 407 "PAR" 10 154
875 1998 "Tsutsui2000" 408 "PAR" 15 116
876 1998 "Tsutsui2000" 408 "TRA" 17 109
877 1995 "Tylee1997" 409 "FLO" 24 170
878 1995 "Tylee1997" 409 "VEN" 36 171
879 1998 "Tzanakaki2000" 410 "FLO" 5 54
880 1998 "Tzanakaki2000" 410 "VEN" 3 55
881 1986 "Upward1988" 411 "AMI" 1 14
882 1986 "Upward1988" 411 "FLO" 1 13
883 1991 "VEN 600A-303 (FDA)" 412 "PLA" 1 82
884 1991 "VEN 600A-303 (FDA)" 412 "VEN" 15 83
885 1991 "VEN 600A-313 (FDA)" 413 "PLA" 5 79
886 1991 "VEN 600A-313 (FDA)" 413 "VEN" 17 158
887 1995 "VEN XR 367 (FDA)" 414 "PLA" 3 83
888 1995 "VEN XR 367 (FDA)" 414 "PAR" 7 81
889 1995 "VEN XR 367 (FDA)" 414 "VEN" 15 165
890 1992 "Vartiainen1994 (MIR 84023 FDA)" 415 "PLA" 5 57
891 1992 "Vartiainen1994 (MIR 84023 FDA)" 415 "MIR" 3 60
892 2005 "Ventura2007 (SCT-MD-18)" 416 "ESC" 4 107
893 2005 "Ventura2007 (SCT-MD-18)" 416 "SER" 2 108
894 1997 "Versiani1999" 417 "AMI" 7 80
895 1997 "Versiani1999" 417 "FLO" 3 77
896 1998 "Versiani2000 (Study 091)" 418 "PLA" 1 28
897 1998 "Versiani2000 (Study 091)" 418 "REB" 1 28
898 2003 "Versiani2005" 419 "FLO" 4 149
899 2003 "Versiani2005" 419 "MIR" 4 145
900 2001 "WELL AK140016" 420 "BUP" 8 69
901 2001 "WELL AK140016" 420 "PAR" 5 71
902 1995 "WELL AK1A4006" 421 "PLA" 5 154
903 1995 "WELL AK1A4006" 421 "BUP" 7 158
904 1995 "WELL AK1A4006" 421 "FLO" 9 155
905 2002 "Wade2002 (ESC Study 99001 - FDA)" 422 "PLA" 2 189
906 2002 "Wade2002 (ESC Study 99001 - FDA)" 422 "ESC" 9 191
907 2005 "Wade2007 (Study 10990)" 423 "DUL" 26 151
908 2005 "Wade2007 (Study 10990)" 423 "ESC" 13 144
909 1994 "Walczak1996" 424 "PLA" 22 200
910 1994 "Walczak1996" 424 "FLV" 76 300
911 2007 "Wang 2014 (EUCTR2005-005052-40	NCT00351169	D1448C00004)" 425 "PLA" 7 157
912 2007 "Wang 2014 (EUCTR2005-005052-40	NCT00351169	D1448C00004)" 425 "ESC" 9 157
913 2013 "Wang2015 (NCT01571453	KCT0000432	13926A)" 426 "VEN" 32 230
914 2013 "Wang2015 (NCT01571453	KCT0000432	13926A)" 426 "VOR" 14 213
915 2010 "Wang_2015" 427 "DUL" 1 146
916 2010 "Wang_2015" 427 "PAR" 1 150
917 1992 "Weisler1994" 428 "BUP" 12 63
918 1992 "Weisler1994" 428 "TRA" 15 61
919 1995 "Wellbutrin 06" 429 "PLA" 1 29
920 1995 "Wellbutrin 06" 429 "BUP" 1 56
921 1995 "Wellbutrin 25" 430 "PLA" 1 43
922 1995 "Wellbutrin 25" 430 "BUP" 11 85
923 1996 "Wheatley1998" 431 "FLO" 9 67
924 1996 "Wheatley1998" 431 "MIR" 7 66
925 1992 "Wilcox1994" 432 "PLA" 3 49
926 1992 "Wilcox1994" 432 "AMI" 14 50
927 2001 "Winokur2003" 433 "FLO" 1 12
928 2001 "Winokur2003" 433 "MIR" 1 8
929 1985 "Young1987" 434 "AMI" 1 32
930 1985 "Young1987" 434 "FLO" 2 32
931 2008 "Zajecka2010 (CAGO178A2301) (NCT00411099)" 435 "PLA" 11 173
932 2008 "Zajecka2010 (CAGO178A2301) (NCT00411099)" 435 "AGO" 18 338
933 2013 "Zhang2014" 436 "PLA" 4 190
934 2013 "Zhang2014" 436 "TRA" 11 192
935 1995 "Zivkov1995 (Organon 85146	FDA85146)" 437 "AMI" 6 104
936 1995 "Zivkov1995 (Organon 85146	FDA85146)" 437 "MIR" 5 103
937 1993 "vanMoffaert1995b" 438 "MIR" 2 100
938 1993 "vanMoffaert1995b" 438 "TRA" 5 100
